# Supplementary material for: Stress-dependent cell stiffening by tardigrade tolerance proteins that reversibly form a filamentous network and gel
Source: PLoS Biol. 2022 Sep 6;20(9):e3001780. doi: 10.1371/journal.pbio.3001780 (PMC9592077; doi:10.1371/journal.pbio.3001780)
Supplement: S1 Data — Each column indicate as follows: (A) Protein ID (Ramazzottius varieornatus). (B) Score, Mascot score. (C) Coverage, the coverage by the detected peptides in total residues. (D) # Proteins, the number of the matched proteins. (E) # Unique peptides, the number of the uniquely matched peptides. (F) # Peptides, the number of matched peptides. (G) # PSMs, the number of peptide spectrum matches. (H) #AAs, the number of amino acids. (I) MW [kDa], molecular weight. (J) pI, isoelectric point. (K) IUPred2A, the averaged unstructured scores by IUPred2A. (L) classification, putative taxonomic origins. (M) Human ortholog, orthologous genes of Homo sapiens. (N) Fly ortholog, orthologous genes of Drosophila melanogaster. (O) Hypsibius exemplaris ortholog (nHd3.0), orthologous genes of Hypsibius exemplaris. (S) Paramacrobiotus metropolitanus ortholog, orthologous genes of Paramacrobiotus metropolitanus (formerly Paramacrobiotus sp. TYO). (P and T)log2FC, log2 fold changes upon desiccation in H. exemplaris or P. metropolitanus. (Q and U) FDR, false discovery rate in differentially expression analyses between the hydrated and dehydrated states. (R and V) desiccation-change, the classification based on gene regulation upon desiccation. Blank indicates insignificant change (FDR > 0.01), UP indicates log2FC is positive and DOWN indicates log2FC is negative. (XLSX) [file pbio.3001780.s030.xlsx]

## Sheet: T-DRYPs_summary
Protein ID (Ramazzottius varieornatus)	Score	Coverage	# Proteins	# Unique Peptides	# Peptides	# PSMs	# AAs	MW [kDa]	pI	IUPred2A	classification	Human ortholog	Fly ortholog	Hypsibius exemplaris ortholog (nHd3.0)	log2FC	FDR	desiccation-change	Paramacrobiotus metropolitanus ortholog	log2FC	FDR	desiccation-change
RvY_03957.1	19590.3	75.23	1	15	15	453	222	24.7	6.74	0.733333	Tardigrade-unique			HDUJA.g17506	5.85144	0	UP	PARRI_07683	1.83119	0.0174144	UP
RvY_16236.1	11475	76.9	1	18	22	256	303	33.1	6.7	0.655402	Tardigrade-unique			HDUJA.g02925	5.81173	0	UP	PARRI_09358	4.43523	3.54e-06	UP
RvY_17108.1	9016.97	61.19	1	28	28	167	724	73.6	5.52	0.715086	Tardigrade-unique			HDUJA.g06380	0.320176	4.03553e-06	UP	PARRI_20398	1.21761	0.178729
RvY_13011.1	5961.46	74.07	1	14	14	146	297	32.2	6.43	0.724276	Tardigrade-unique			HDUJA.g18862	1.04954	5.59413e-57	UP	PARRI_04919	2.6123	0.000151318	UP
RvY_01073.1	5529.5	44.15	1	63	63	144	1785	200.8	5.91	0.301874	Metazoan-origin		cv-d CG9622 CG31150 Dmel_CG31150	HDUJA.g17177	-0.993488	4.99585e-28	DOWN	PARRI_05296	0.691629	0.0996501
RvY_10136.1	4091.11	29.36	1	13	13	77	722	78.1	6.93	0.638052	Metazoan-origin	GYG1 GYG hCG_21210	Glycogenin CG44244 Dmel_CG44244 CG9480	HDUJA.g01181	2.90506	4.29062e-303	UP	PARRI_17609	-0.453939	0.110382
RvY_08490.2	4017.05	70.41	1	10	10	76	392	38.8	9.51	0.73857	Tardigrade-unique			HDUJA.g04795	0.854645	2.38055e-21	UP	PARRI_23202	0.449516	0.001133	UP
RvY_18026.1	2735.89	43.53	1	26	26	75	657	66.3	6.61	0.663491	Metazoan-origin			HDUJA.g03633	0.88767	3.3389e-28	UP	PARRI_10081	0.308885	0.000361825	UP
RvY_05566.1	3064.39	24.17	1	37	37	74	2276	244.7	6.9	0.451799	Metazoan-origin	FLNA FLN FLN1	cher cheerio sko CG3937 cher-RF Dmel_CG3937	HDUJA.g15987	0.702581	3.47481e-14	UP	PARRI_21339	1.01309	2.37e-18	UP
RvY_11063.1	3161.28	37.22	1	16	16	72	618	65.7	8.66	0.842464	Metazoan-origin	SERBP1 PAIRBP1 CGI-55	vig CG4170 Dmel_CG4170	HDUJA.g07417	-0.133852	0.176605		PARRI_20438	0.32389	0.0145364	UP
RvY_05530.1	3946.68	7.67	3	36	36	71	8795	981.7	5.11	0.552644	Metazoan-origin	SPEG APEG1 KIAA1297 hCG_2012857	Unc-89 CG33519 Dmel_CG33519	HDUJA.g16021	-0.073322	0.412553		PARRI_09789	1.76123	1.99e-35	UP
RvY_17692.3	2853.88	21.21	3	31	34	70	1971	223.9	6.16	0.439516	Metazoan-origin	MYH7 MYHCB	Mhc CG17927 Dmel_CG17927	HDUJA.g14992	-0.779098	9.15442e-19	DOWN	PARRI_11569	1.53037	8.46e-28	UP
RvY_16447.1	2191.01	64.38	1	17	17	60	219	25.3	7.55	0.252835	Metazoan-origin	GSTM4	GstD8 CG4421 Dmel_CG4421	HDUJA.g17308	0.501806	3.1335e-09	UP	PARRI_20059	0.27324	0.0688144
RvY_05668.1	2653.21	32.81	1	18	18	59	896	97.7	4.87	0.621169	Metazoan-origin	FNDC1 FNDC2 KIAA1866 MEL4B3		HDUJA.g00898	-0.970381	2.16707e-40	DOWN	PARRI_12641	0.306088	0.0298346	UP
RvY_07563.1	2703.09	69.59	1	13	13	58	148	16.6	8.66	0.39665	Metazoan-origin	CNN1	Mp20 Tpn CG4696	HDUJA.g01683	1.58518	7.7847e-74	UP	PARRI_12145	0.464883	3.34e-05	UP
RvY_00946.1	2012.24	67.13	1	12	12	52	216	24.6	6.18	0.69356	Tardigrade-unique			HDUJA.g17506	5.85144	0	UP	PARRI_07683	1.83119	0.0174144	UP
RvY_05755.2	1999.38	49.3	3	11	16	50	284	32.8	4.74	0.548909	Metazoan-origin	TPM1 C15orf13 TMSA hCG_33495	Tm1 TmII CG4898 Dmel_CG4898	HDUJA.g04736	-0.288293	0.00206118	DOWN	PARRI_12595	0.42557	2.77e-06	UP
RvY_07290.1	3003.02	50.83	1	5	6	48	240	26	5.1	0.37021	Metazoan-origin		CG14304-RB CG14304 Dmel_CG14304	HDUJA.g01321	-7.47144	0	DOWN	PARRI_22139	0.170027	0.320843
RvY_16129.2	2491.82	27.6	1	17	17	46	931	98.9	6.07	0.588255	Tardigrade-unique			HDUJA.g09032	-6.50014	7.48482e-138	DOWN	PARRI_16271	0.745707	6.38e-07	UP
RvY_12773.1	1930.88	33.75	1	6	11	46	403	42.9	6.54	0.662157	Tardigrade-unique			HDUJA.g02926	5.83682	5.36796e-172	UP	PARRI_09358	4.43523	3.54e-06	UP
RvY_06556.1	1497.57	41.24	1	12	12	46	371	41.7	7.53	0.173027	Metazoan-origin	STAB2 FEEL2 FELL FEX2 HARE	BG:DS01523.2 CG43333 Dmel_CG43333	HDUJA.g05178	0.868539	2.17045e-43	UP	PARRI_02006	-0.286828	0.0143084	DOWN
RvY_18645.1	2000.2	53.07	1	10	10	44	228	26.6	5.71	0.596056	Tardigrade-unique			HDUJA.g01486	7.45659	4.04591e-189	UP	PARRI_14986	2.41093	0.000465057	UP
RvY_05587.1	1903.65	65.6	3	17	17	44	375	41.6	5.48	0.229342	Metazoan-origin	ACTB hCG_15971	Act5C CG4027 Dmel_CG4027	HDUJA.g15965	0.129478	0.144289		PARRI_21352	0.467994	1.3e-08	UP
RvY_00945.1	1801.06	73.95	1	11	11	43	261	29.1	6.2	0.699984	Tardigrade-unique			HDUJA.g17505	3.73402	7.07173e-187	UP	PARRI_10208	3.90773	2.73e-08	UP
RvY_16824.1	1793.59	40.44	1	9	11	43	413	44.6	6.7	0.639202	Tardigrade-unique			HDUJA.g02926	5.83682	5.36796e-172	UP	PARRI_09358	4.43523	3.54e-06	UP
RvY_13323.1	2802.75	26.1	1	3	3	42	295	31.5	5.53	0.371786	Metazoan-origin		CG14304-RB CG14304 Dmel_CG14304	HDUJA.g19235	3.0723	0	UP	PARRI_11593	-1.0957	0.00577928	DOWN
RvY_01096.1	1568.28	25.51	1	7	8	42	243	26.9	6.11	0.665828	Tardigrade-unique			HDUJA.g16038	3.86862	0	UP	PARRI_04919	2.6123	0.000151318	UP
RvY_00944.1	1358.09	44.73	1	9	10	42	237	27	6.43	0.675617	Tardigrade-unique			HDUJA.g04182	4.16186	3.15001e-57	UP	PARRI_07683	1.83119	0.0174144	UP
RvY_16825.1	1928.74	49.72	1	20	20	41	527	58	6.19	0.61016	Tardigrade-unique			HDUJA.g02925	5.81173	0	UP	PARRI_09358	4.43523	3.54e-06	UP
RvY_16785.1	1717.6	41.67	1	6	6	41	156	16.6	9.11	0.478884	Tardigrade-unique
RvY_00879.1	1654.47	16.1	1	8	8	41	975	95.3	5.4	0.737099	Tardigrade-unique			HDUJA.g17311	0.404137	0.000132229	UP	PARRI_07635	1.78239	2.34e-16	UP
RvY_15115.1	1430.18	35.35	1	25	25	41	874	101.1	5.48	0.456751	Metazoan-origin		Prm CG5939 Prm-RA Dmel_CG5939	HDUJA.g15693	-0.44068	1.73158e-07	DOWN	PARRI_02237	0.502739	6.31e-06	UP
RvY_12766.1	1706.67	44.32	1	10	10	37	185	20.9	7.93	0.23411	Tardigrade-unique			HDUJA.g02914	-0.563804	1.62797e-13	DOWN	PARRI_09343	0.124294	0.377121
RvY_18401.1	1090.84	24.06	1	3	3	37	187	19.2	9.79	0.636253	Tardigrade-unique			HDUJA.g02572	1.84383	1.05919e-92	UP	PARRI_06415	0.994583	0.010601	UP
RvY_08658.1	1563.07	58.75	1	12	12	36	303	31.4	6.3	0.572358	Tardigrade-unique			HDUJA.g03569	4.14097	0	UP	PARRI_19912	2.49085	0.000575003	UP
RvY_09749.2	1317.7	5.92	2	24	24	36	6011	678.5	5.66	0.564614	Metazoan-origin	CLMN KIAA1188	Msp300 Msp-300 CG42768 Dmel_CG42768	HDUJA.g10299	1.05292	8.28019e-21	UP	PARRI_02368	1.55883	5.03e-15	UP
RvY_04440.1	1526.6	57.89	1	14	14	35	285	30.7	8.94	0.353271	Metazoan-origin		CG6974 Dmel_CG6974	HDUJA.g00195	0.655535	6.54101e-23	UP	PARRI_20730	0.70835	1.77e-05	UP
RvY_07571.1	1443.08	31.14	1	12	12	35	896	88.8	8.29	0.722372	Tardigrade-unique			HDUJA.g12090	4.95646	0	UP	PARRI_12130	3.08057	9.14e-05	UP
RvY_17964.1	1523.83	53.26	1	5	6	33	92	10.2	6.89	0.759158	Tardigrade-unique			HDUJA.g14592	2.86342	2.26368e-180	UP	PARRI_06244	2.70059	0.00036241	UP
RvY_08508.1	1252.41	7.75	4	5	17	32	3804	423.5	5.68	0.633617	Metazoan-origin	ANK2	Ank2 CG42734 Dmel_CG42734 Ank2-RN	HDUJA.g19576	0.9104	7.27932e-23	UP	PARRI_13354	1.6736	1.21e-15	UP
RvY_18124.1	1090.49	14.13	1	18	21	32	1967	224.9	6.28	0.446171	Metazoan-origin	MYH7 MYHCB	Mhc CG17927 Dmel_CG17927	HDUJA.g14992	-0.779098	9.15442e-19	DOWN	PARRI_11569	1.53037	8.46e-28	UP
RvY_02549.1	1556.68	64.16	1	10	10	29	173	19.5	4.93	0.261487	Metazoan-origin	TPT1 hCG_32792	Tctp CG4800 Dmel_CG4800	HDUJA.g15857	-0.360914	4.44638e-07	DOWN	PARRI_10262	0.226802	0.00776728	UP
RvY_10057.1	1141.19	53.81	1	9	9	29	210	23.8	7.15	0.234654	Metazoan-origin	HPGDS GSTS PGDS PTGDS2	GstS1 GST2 GSTS1-1 CG8938 Dmel_CG8938 GstS1-RC	HDUJA.g06420	-1.17341	1.37787e-34	DOWN	PARRI_10136	-0.234659	0.0441278	DOWN
RvY_00868.1	1568.97	65.18	1	10	10	28	224	26	6.19	0.620438	Tardigrade-unique			HDUJA.g06166	6.80667	2.47966e-158	UP	PARRI_15186	3.48121	3.05e-05	UP
RvY_08838.1	1022.38	21.23	1	14	14	27	1060	118.1	5.95	0.521964	Metazoan-origin			HDUJA.g16660	-0.179092	0.0336366	DOWN	PARRI_08105	-0.0262356	0.911999
RvY_01044.1	1349.01	74.32	1	6	9	26	148	16.8	7.91	0.263106	Metazoan-origin	DSTN ACTDP DSN	tsr Cadf CG4254	HDUJA.g04166	-0.18953	0.0856461		PARRI_10277	0.141317	0.363887
RvY_13475.1	1068.56	31.62	1	9	9	25	351	38.2	7.27	0.708718	Metazoan-origin	HSPB1 HSP27 HSP28	CG14207 Dmel_CG14207	HDUJA.g19780	0.124056	0.147739		PARRI_08479	-0.515999	0.000622842	DOWN
RvY_10516.1	750.33	32.12	1	15	15	25	579	68.9	6.28	0.389217	Metazoan-origin	RDX	Moe EMR1 CG10701 Moe-RB Dmel_CG10701	HDUJA.g04556	0.017837	0.84259		PARRI_09238	0.510504	8.05e-08	UP
RvY_12384.1	1001.72	40.25	1	7	7	24	236	26.1	4.77	0.429007	Metazoan-origin	EEF1D EF1D	Ef1beta CG6341 Dmel_CG6341	HDUJA.g05737	-0.345356	2.32204e-05	DOWN	PARRI_07502	0.292175	0.0170541	UP
RvY_03866.1	948.39	29.95	1	9	9	24	364	40.8	7.06	0.237355	Metazoan-origin	CKB CKBB	Argk CG32031 Dmel_CG32031	HDUJA.g00233	-1.656	9.56792e-69	DOWN	PARRI_03873	-0.0732548	0.581456
RvY_08508.5	875.73	7.03	1	1	13	24	2432	274.3	5.85	0.633617	Metazoan-origin	ANK2	Ank2 CG42734 Dmel_CG42734 Ank2-RN	HDUJA.g19576	0.9104	7.27932e-23	UP	PARRI_13354	1.6736	1.21e-15	UP
RvY_02388.1	823	40.61	1	11	11	24	426	46.9	7.84	0.413745	Tardigrade-unique			HDUJA.g15852	-0.594475	9.67501e-17	DOWN	PARRI_12823	0.683055	5.25e-05	UP
RvY_05670.1	1315.68	19.71	1	9	9	23	766	79.4	8.13	0.413277	Metazoan-origin	PRSS12	mas CG15002 Dmel_CG15002	HDUJA.g00897	-0.0324589	0.787301		PARRI_12642	0.945561	2.06e-18	UP
RvY_05755.3	1215.01	27.09	1	2	7	23	251	29.1	4.77	0.548909	Metazoan-origin	TPM1 C15orf13 TMSA hCG_33495	Tm1 TmII CG4898 Dmel_CG4898	HDUJA.g04736	-0.288293	0.00206118	DOWN	PARRI_12595	0.42557	2.77e-06	UP
RvY_12637.1	1068.25	55.41	1	10	10	23	231	25.1	6.7	0.332642	Tardigrade-unique			HDUJA.g07754	1.11408	1.09895e-24	UP	PARRI_16102	0.550746	0.00936768	UP
RvY_00186.1	917.86	66.22	1	6	9	20	148	16.8	7.81	0.197251	Metazoan-origin	DSTN ACTDP DSN	tsr Cadf CG4254	HDUJA.g11091	-0.356004	1.22539e-07	DOWN	PARRI_07385	0.30163	0.00225647	UP
RvY_15624.1	1024.86	22.45	1	6	6	19	392	42.2	7.66	0.317043	Tardigrade-unique			HDUJA.g09122	2.21987	7.55643e-103	UP	PARRI_00958	0.408175	0.00131163	UP
RvY_15407.1	664.91	30.47	1	6	6	19	233	25	10.93	0.545051	Metazoan-origin	RPL23A hCG_1988529	RpL23A RpL23a CG7977 Dmel_CG7977	HDUJA.g16896	-0.461451	1.85626e-11	DOWN	PARRI_01082	0.139703	0.218616
RvY_00799.1	534.24	43.62	1	7	7	19	149	17.1	7.3	0.359639	Metazoan-origin	TAGLN3 NP25	CG5023 Dmel_CG5023	HDUJA.g11256	-0.050511	0.634232		PARRI_07522	-1.0656	3.9e-09	DOWN
RvY_06734.1	828.4	48.02	1	6	7	18	202	22.3	5.07	0.294224	Metazoan-origin		CG14304-RB CG14304 Dmel_CG14304	HDUJA.g00073	-2.36192	1.05175e-11	DOWN	PARRI_11539	-0.100287	0.872863
RvY_17455.1	800.26	73.44	1	12	12	18	192	21.1	8.43	0.354853	Metazoan-origin	TAGLN3 NP25	Chd64 CG14996 Dmel_CG14996	HDUJA.g03948	-0.855376	1.57758e-21	DOWN	PARRI_05734	0.307576	0.00603844	UP
RvY_10061.1	796.14	16.59	1	6	7	18	663	72.7	5.27	0.374247	Metazoan-origin	HSPA5 GRP78	Hsc70-3 Hsc3 CG4147 Hsc70-3-RA Dmel_CG4147	HDUJA.g06417	-1.4142	1.27259e-104	DOWN	PARRI_03532	-0.684074	3.8e-10	DOWN
RvY_17897.1	604.69	37.9	1	10	10	18	219	22.8	6.62	0.758209	Indeterminate			HDUJA.g16177	0.413096	1.96993e-07	UP	PARRI_19912	2.49085	0.000575003	UP
RvY_12633.1	748.86	43.35	2	6	6	17	233	26.1	6.2	0.305981	Tardigrade-unique			HDUJA.g07753	-0.415234	1.47193e-08	DOWN	PARRI_16103	0.314011	0.0749133
RvY_17568.1	702.28	6.06	1	2	5	16	1552	174.5	5	0.447692	Low similarity			HDUJA.g15046	2.11225	3.87425e-105	UP	PARRI_09844	1.57575	3.42e-21	UP
RvY_11050.1	613.41	54.59	2	9	9	16	185	20.5	8.63	0.416876	Metazoan-origin	TAGLN3 NP25	Mp20 Tpn CG4696	HDUJA.g04974	-0.997783	3.69345e-36	DOWN	PARRI_20441	0.702494	2.78e-10	UP
RvY_12370.1	575.7	26.35	1	7	7	16	463	51	8.98	0.349053	Metazoan-origin	EEF1A1 EEF1A EF1A LENG7	Ef1alpha48D EF1B F1 CG8280 Ef1alpha48D-RA Dmel_CG8280	HDUJA.g16917	0.151933	0.0283064	UP	PARRI_16675	0.770357	4.97e-09	UP
RvY_10041.1	544.13	29.19	1	4	5	16	209	23.8	8.07	0.114409	Metazoan-origin	HPGDS GSTS PGDS PTGDS2	GstS1 GST2 GSTS1-1 CG8938 Dmel_CG8938 GstS1-RC	HDUJA.g06420	-1.17341	1.37787e-34	DOWN	PARRI_10136	-0.234659	0.0441278	DOWN
RvY_04718.1	364.69	32.88	1	8	9	16	292	32.7	10.29	0.6474	Metazoan-origin	SRSF1 ASF SF2 SF2P33 SFRS1 OK/SW-cl.3 hCG_1774411	SF2 p28/SF2 CG6987 Dmel_CG6987	HDUJA.g05379	0.519556	2.58085e-09	UP	PARRI_08995	-0.591442	3.05e-05	DOWN
RvY_19000.1	1012.7	28.28	1	7	7	15	435	47.4	5.9	0.304173	Metazoan-origin	ENO1 ENO1L1 MBPB1 MPB1	Eno CG17654 Dmel_CG17654	HDUJA.g19723	-0.253432	0.00258122	DOWN	PARRI_15679	0.43923	2.78e-06	UP
RvY_06615.1	991.15	52.05	4	3	6	15	244	25.8	7.61	0.379316	Metazoan-origin		CG14304 Dmel_CG14304	HDUJA.g00073	-2.36192	1.05175e-11	DOWN	PARRI_11539	-0.100287	0.872863
RvY_18006.1	799.03	45.28	1	7	7	15	371	38.4	11.06	0.71205	Tardigrade-unique			HDUJA.g03649	2.56314	5.42417e-108	UP	PARRI_23202	0.449516	0.001133	UP
RvY_14449.1	490.53	26.2	1	6	6	15	271	30.9	10.71	0.403917	Metazoan-origin	RPL7A SURF-3 SURF3 RP11-244N20.10-004 RP11-244N20.10-005	RpL7A SURF-3 CG3314 Dmel_CG3314	HDUJA.g01974	-0.374197	3.07242e-06	DOWN	PARRI_00613	0.00423988	0.976785
RvY_01407.4	487.36	43.59	2	7	7	15	234	22.7	7.68	0.493637	Indeterminate	RBMY1F YRRM2; RBMY1J	Rsf1 ROX21 CG5655 Dmel_CG5655	HDUJA.g15438	0.323159	0.00322297	UP	PARRI_09640	0.582432	4.72e-06	UP
RvY_12917.1	736.89	52.47	1	5	5	14	162	17.8	5.58	0.370774	Metazoan-origin	EIF5A	eIF-5A CG3186	HDUJA.g04981	-0.418472	5.55932e-08	DOWN	PARRI_03704	0.323535	0.000561599	UP
RvY_03409.1	675.44	45.99	1	6	6	14	274	29.1	9.99	0.640695	Metazoan-origin	RPL22L1 hCG_15121	RpL22 CG7434	HDUJA.g18161	-0.163433	0.225053		PARRI_06441	0.110353	0.292428
RvY_15604.1	479.42	23.98	1	8	8	14	367	40	10.58	0.618807	Metazoan-origin	RPS6 OK/SW-cl.2 hCG_1741512	RpS6 hen l(1)air8 CG10944 Dmel_CG10944	HDUJA.g14980	-0.262326	0.000175826	DOWN	PARRI_03803	-0.358347	0.135784
RvY_13575.1	386.92	9.06	1	5	5	14	1016	107.8	9.19	0.739479	Metazoan-origin	UBAP2L KIAA0144 NICE4	lig CG8715 Dmel_CG8715 lig-RA	HDUJA.g01970	0.357948	1.67412e-05	UP	PARRI_15800	-0.124936	0.376465
RvY_18498.1	363.04	22.78	1	6	6	14	237	27.2	10.87	0.570376	Metazoan-origin	RPL13 BBC1 OK/SW-cl.46	RpL13 bbc1 CG4651 Dmel_CG4651	HDUJA.g19837	-0.302896	0.00188508	DOWN	PARRI_02072	0.0624309	0.616137
RvY_12537.1	843.19	21.17	1	4	4	13	326	31.5	8.21	0.541141	Tardigrade-unique			HDUJA.g19154	-0.845961	1.29829e-15	DOWN	PARRI_14316	-0.166709	0.817045
RvY_14228.1	761.7	19.22	1	4	4	13	359	37.1	9.32	0.767425	Metazoan-origin	YBX3 CSDA DBPA	yps CG5654 Dmel_CG5654	HDUJA.g17345	-0.138027	0.169468		PARRI_18158	0.397714	0.000119026	UP
RvY_17905.1	628.92	30.4	1	5	5	13	227	26.1	5.87	0.555061	Metazoan-origin	HSPB1 HSP27 HSP28	CG14207 Dmel_CG14207	HDUJA.g16186	-0.0683716	0.538933		PARRI_10099	0.146721	0.344175
RvY_09835.1	593.9	22.28	1	2	5	13	1804	203.1	4.59	0.503961	Tardigrade-unique
RvY_02256.1	571.9	58.94	1	8	8	13	207	23.3	8.18	0.426247	Tardigrade-unique
RvY_04273.1	567.46	37.8	1	5	5	13	127	13.6	7.8	0.10298	Indeterminate	PFN4	chic chi CG9553 Dmel_CG9553	HDUJA.g00093	-0.587037	6.38099e-08	DOWN	PARRI_10797	-0.0384431	0.810241
RvY_13994.1	515.39	23.12	1	4	4	13	186	21.2	10.58	0.479383	Metazoan-origin	RPL17	RpL17 CG3203 Dmel_CG3203	HDUJA.g06160	-0.278333	0.00156119	DOWN	PARRI_02753	-0.248295	0.0226701	DOWN
RvY_12994.1	505.09	21.23	1	6	9	13	650	71	5.47	0.371947	Metazoan-origin	HSPA8 HSC70 HSP73 HSPA10	Hsc70-4 Hsc4 CG4264 Hsc70-4-RA Dmel_CG4264	HDUJA.g18845	0.0481553	0.582243		PARRI_03644	0.20889	0.212436
RvY_04937.1	471.03	15.9	1	7	7	13	654	70.2	9.42	0.45045	Tardigrade-unique			HDUJA.g07880	1.58666	9.76577e-94	UP	PARRI_09610	0.287416	0.0137426	UP
RvY_15542.1	385.54	29.8	1	5	5	13	245	26.7	7.85	0.228804	Metazoan-origin	TPI1 TPI	Tpi CG2171	HDUJA.g16804	-0.164522	0.0557091		PARRI_01011	0.381372	0.000191162	UP
RvY_12594.1	854.76	20.28	1	4	4	12	286	31.4	7.36	0.651036	Tardigrade-unique			HDUJA.g07742	0.748478	1.94468e-13	UP	PARRI_05832	0.180514	0.258681
RvY_18167.1	540.54	21.7	1	3	3	12	235	26.3	4.91	0.264218	Tardigrade-unique			HDUJA.g09258	0.348788	6.20925e-06	UP	PARRI_13728	-0.191646	0.244821
RvY_00798.1	271.47	28.68	1	4	4	12	129	14.5	7.39	0.385223	Metazoan-origin	TAGLN3 NP25	CG5023 Dmel_CG5023	HDUJA.g11255	0.039501	0.742922		PARRI_07523	0.296971	0.0987483
RvY_04623.2	1056.82	44.61	2	4	4	11	204	21	9.99	0.470129	Tardigrade-unique			HDUJA.g00283	0.15504	0.108511		PARRI_18678	0.389022	0.00420896	UP
RvY_01278.1	737.5	38.37	1	5	5	11	172	19.3	10.02	0.548444	Metazoan-origin	RPS17 RPS17L	RpS17 M(3)67C CG3922	HDUJA.g00632	0.0329768	0.753188		PARRI_06634	0.149597	0.188948
RvY_01119.1	558.58	12.74	1	2	2	11	361	36.8	5.07	0.423882	Metazoan-origin		CG14304-RB CG14304 Dmel_CG14304	HDUJA.g19235	3.0723	0	UP	PARRI_14564	-5.10921	1.1e-41	DOWN
RvY_09390.1	474.17	19.95	1	6	6	11	396	44.1	11.41	0.36185	Metazoan-origin	RPL4 RPL1 hCG_2004318	RpL4 RpL1 CG5502	HDUJA.g06941	-0.0491958	0.633509		PARRI_00682	0.158298	0.13144
RvY_19359.1	408.94	19.28	2	5	5	11	389	44.2	10.52	0.316743	Metazoan-origin	RPL3 OK/SW-cl.32 ASC-1 hCG_2015191	RpL3 CG4863	HDUJA.g15715	-0.111945	0.175526		PARRI_02245	-0.16256	0.125154
RvY_08084.1	397.85	8.75	1	3	3	11	457	51.1	6.33	0.382672	Metazoan-origin	FKBP4 FKBP52	FKBP59 CG4535 Dmel_CG4535	HDUJA.g12018	-0.30174	0.000495746	DOWN	PARRI_08733	-0.665158	5.13e-08	DOWN
RvY_10040.1	365.66	43.06	1	8	9	11	209	24	6.23	0.213759	Metazoan-origin	HPGDS GSTS PGDS PTGDS2	GstS1 GST2 GSTS1-1 CG8938 Dmel_CG8938 GstS1-RC	HDUJA.g06420	-1.17341	1.37787e-34	DOWN	PARRI_10136	-0.234659	0.0441278	DOWN
RvY_17337.1	351.13	42.51	1	7	7	11	207	23.4	6.54	0.207662	Metazoan-origin	HPGDS GSTS PGDS PTGDS2	GstS1 GST2 GSTS1-1 CG8938 Dmel_CG8938 GstS1-RC	HDUJA.g09500	-0.429807	0.00376809	DOWN	PARRI_03527	0.263859	0.00125767	UP
RvY_16775.2	330.55	48.91	1	6	6	11	184	21.3	5.49	0.408757	Metazoan-origin		Scp2 SCP2 CG14904 Dmel_CG14904	HDUJA.g19281	-0.992266	2.81054e-07	DOWN	PARRI_12461	0.275748	0.235252
RvY_03940.1	321.83	20.11	1	7	7	11	547	59.8	6.33	0.169591	Metazoan-origin	CES1 CES2 SES1	CG10175 Dmel_CG10175	HDUJA.g05118	0.126658	0.116223		PARRI_02688	-0.572962	4.73e-06	DOWN
RvY_13652.1	302.02	7.09	1	7	7	11	1594	170.7	5.49	0.460275	Metazoan-origin	SPINT3	nahoda CG12781 Dmel_CG12781	HDUJA.g16938	-2.10102	2.29726e-74	DOWN	PARRI_13624	1.37396	0.0855468
RvY_15927.1	267.6	33.47	1	7	7	11	245	27.8	7.05	0.513637	Metazoan-origin		cib cib-RC CG4944 Dmel_CG4944 EG:EG0007.11	HDUJA.g09322	-0.500103	1.83063e-13	DOWN	PARRI_15400	-0.101163	0.425796
RvY_13880.2	546.96	19.15	2	5	5	10	376	40.8	7.39	0.293702	Metazoan-origin	ALDOA ALDA hCG_1811258	Ald CG6058 Ald-RH Dmel_CG6058 Ald-RE Ald-RC	HDUJA.g09558	-1.30295	2.24992e-17	DOWN	PARRI_03341	0.179245	0.103887
RvY_13337.1	481.83	21.66	1	3	3	10	314	29.8	9.28	0.676722	Tardigrade-unique
RvY_01180.1	451.22	57.14	1	4	4	10	105	11.4	8.4	0.247214	Metazoan-origin	CSRP3 CLP MLP	Mlp60A LIM2 MLP1 CG3220 CG42309 Dmel_CG42309	HDUJA.g00723	0.768706	4.28005e-29	UP	PARRI_10402	0.220755	0.0399452	UP
RvY_05742.1	391.47	2.95	1	4	4	10	1828	176.1	8.53	0.775423	Metazoan-origin	COL4A6	Cg25C DCg1 CG4145	HDUJA.g04746	-1.26435	1.07737e-44	DOWN	PARRI_12600	0.640948	9.8e-08	UP
RvY_09404.1	364.13	28.92	1	4	4	10	204	24.2	11.69	0.428086	Metazoan-origin	RPL15 EC45 TCBAP0781	RpL15 ZITI CG17420 Dmel_CG17420	HDUJA.g06959	-0.435176	3.92936e-07	DOWN	PARRI_01201	0.075536	0.497583
RvY_03959.1	283.61	33.33	1	7	7	10	264	29.7	10.14	0.252177	Metazoan-origin	RPS4X CCG2 RPS4 SCAR	RpS4 RP4 CG11276 Dmel_CG11276	HDUJA.g06488	-0.236227	0.000429836	DOWN	PARRI_19726	-0.0106285	0.941312
RvY_12010.1	597.36	28.77	1	3	3	9	285	31.8	5	0.311515	Metazoan-origin	C1QBP GC1QBP HABP1 SF2P32 hCG_2040042	P32 CG6459 Dmel_CG6459	HDUJA.g02326	-0.301247	0.000457507	DOWN	PARRI_13588	0.451466	5.38e-07	UP
RvY_13642.1	578.64	20.53	1	3	3	9	341	34.1	8.09	0.520543	Tardigrade-unique			HDUJA.g16950	0.235818	0.00720593	UP	PARRI_13611	1.13361	2.13e-11	UP
RvY_10245.1	555.69	19.25	1	2	2	9	161	18.6	10.51	0.296981	Metazoan-origin	RPS11	RpS11 CG8857 Dmel_CG8857	HDUJA.g03319	-0.260095	0.00145519	DOWN	PARRI_19177	-0.172218	0.12277
RvY_00650.1	498.55	27.74	1	3	3	9	292	30.1	5.74	0.482881	Indeterminate	SOD1	Sod3 CG9027 Dmel_CG9027 SOD3	HDUJA.g12407	0.968424	4.14419e-31	UP	PARRI_05190	0.25824	0.148429
RvY_12712.1	463.46	24.5	1	5	5	9	351	40	5.41	0.323093	Metazoan-origin	SCGN SECRET hCG_19125	Cbp53E cbn CG6702 Dmel_CG6702	HDUJA.g04010	-0.179014	0.100075		PARRI_01643	0.813891	4.06e-19	UP
RvY_18030.1	458	34.27	1	3	3	9	143	14.7	5.19	0.726868	Low similarity			HDUJA.g03630	5.52436	2.29326e-105	UP	PARRI_10027	3.90894	4.46e-07	UP
RvY_13950.1	385.92	25.31	1	6	6	9	245	28	4.89	0.332496	Metazoan-origin	YWHAZ	14-3-3zeta 14-3-3 14-3-3EZ leo THAP CG17870 Dmel_CG17870	HDUJA.g03479	0.000439335	0.996172		PARRI_01216	0.42517	5.02e-08	UP
RvY_12764.1	360.09	27.84	1	5	5	9	194	21.2	8.6	0.290247	Tardigrade-unique			HDUJA.g02912	0.795665	8.8133e-32	UP	PARRI_09342	0.286515	0.0179243	UP
RvY_05693.1	324.82	22.34	1	4	4	9	188	21.3	11.22	0.30528	Metazoan-origin	RPL18 hCG_2000370	RpL18 CG8615 Dmel_CG8615	HDUJA.g08486	-0.184691	0.0327246	DOWN	PARRI_02989	0.0287859	0.838197
RvY_07242.1	279.5	9.34	1	6	6	9	1146	123.8	5.24	0.302409	Metazoan-origin	NID1 NID	Ndg CG12908 Dmel_CG12908	HDUJA.g08309	-0.251865	0.00156109	DOWN	PARRI_00794	-0.106029	0.643957
RvY_06028.1	662.5	33.88	1	3	3	8	307	28.4	10.15	0.792653	Tardigrade-unique
RvY_13436.1	536.05	12.56	1	2	2	8	430	44.4	5.62	0.560642	Metazoan-origin		CG14304 Dmel_CG14304	HDUJA.g10335	-1.76264	6.55604e-31	DOWN	PARRI_10973	0.33205	0.896272
RvY_14963.1	503.78	27.33	1	3	3	8	311	29.9	9.99	0.647651	Indeterminate			HDUJA.g04795	0.854645	2.38055e-21	UP	PARRI_23202	0.449516	0.001133	UP
RvY_13322.3	487.94	6.15	3	6	6	8	1496	164.5	5.48	0.255243	Metazoan-origin	CD109 CPAMD7	Tep2 CG18589 TepII CG7052 Dmel_CG7052	HDUJA.g00838	0.239839	0.00377379	UP	PARRI_16204	0.661652	4.21e-06	UP
RvY_14515.1	456.99	10.87	1	5	5	8	846	94.4	6.6	0.236746	Metazoan-origin	EEF2 EF2	EF2 Ef2b CG2238	HDUJA.g07527	0.122101	0.145443		PARRI_03058	0.286222	0.00349948	UP
RvY_05937.1	426.63	12.31	1	3	3	8	536	54.4	5.02	0.480911	Metazoan-origin		CG14304 Dmel_CG14304	HDUJA.g14732	-1.25173	2.35492e-26	DOWN	PARRI_04657	-0.85202	0.00105301	DOWN
RvY_06740.1	414.8	11.46	1	4	4	8	672	70.2	8.51	0.680771	Tardigrade-unique
RvY_03710.1	398.08	58.33	1	4	4	8	96	10.4	8.63	0.429804	Tardigrade-unique
RvY_08128.1	395.04	4.38	1	2	2	8	571	63.9	7.61	0.230582	Metazoan-origin	GPI	Pgi CG8251	HDUJA.g08818	-0.521074	2.44643e-13	DOWN	PARRI_01927	0.0819221	0.524066
RvY_18443.2	349.93	62.09	1	6	6	8	153	17.7	8.07	0.383897	Metazoan-origin	UBE2L3 UBCE7 UBCH7	Ubc10 aft EG:52C10.4 UbcD10 CG5788 Dmel_CG5788	HDUJA.g08929	0.0790326	0.423121		PARRI_02823	-0.0813073	0.592364
RvY_15820.1	334.33	41.13	1	4	4	8	141	15	9.74	0.353979	Metazoan-origin	RPL30	RpL30 CG10652 Dmel_CG10652	HDUJA.g05268	-0.569491	1.79063e-13	DOWN	PARRI_02934	-0.344666	0.0197676	DOWN
RvY_02061.1	327.76	5.2	1	4	4	8	1769	183.2	5.86	0.646575	Metazoan-origin		dy CG9355 Dmel_CG9355	HDUJA.g06722	-2.33974	4.45354e-62	DOWN	PARRI_01799	0.544931	0.030051	UP
RvY_12593.1	281.96	27.62	1	5	5	8	344	34.6	7.39	0.77409	Tardigrade-unique			HDUJA.g07741	2.15813	2.39083e-128	UP	PARRI_02875	1.42079	0.00674259	UP
RvY_17552.1	275.89	15.11	2	6	6	8	556	60.3	8.29	0.229215	Metazoan-origin	PGK1 PGKA MIG10 OK/SW-cl.110	Pgk CG3127 Dmel_CG3127	HDUJA.g18630	0.0315859	0.758667		PARRI_06656	0.303474	0.00433663	UP
RvY_12682.1	241.84	12.01	1	2	6	8	641	70	5.96	0.368161	Metazoan-origin	HSPA2	Hsp68 CG5436	HDUJA.g17458	-0.440342	7.78662e-06	DOWN	PARRI_01185	1.89633	1.99e-05	UP
RvY_18251.1	209.5	49.23	1	3	3	8	65	7.3	10.48	0.493889	Metazoan-origin	RPS28	RpS28b CG2998 Dmel_CG2998	HDUJA.g02546	-0.309728	0.000662854	DOWN
RvY_15405.1	195.4	14.09	1	3	3	8	149	17.2	11.03	0.55316	Metazoan-origin	RPL26L1 RPL26P1	RpL26 CG6846 Dmel_CG6846	HDUJA.g15313	-0.451605	3.39927e-05	DOWN	PARRI_11010	-0.00775528	0.95958
RvY_10964.1	181.59	25.21	1	5	5	8	242	26.4	8.6	0.26961	Metazoan-origin	PPIB CYPB	CG2852 Dmel_CG2852	HDUJA.g19319	-0.887072	1.86454e-35	DOWN	PARRI_18383	0.0230802	0.863323
RvY_14843.1	492.07	19.48	1	4	4	7	426	46.7	6.62	0.411562	Tardigrade-unique			HDUJA.g16549	-0.374128	8.14718e-07	DOWN	PARRI_12348	0.544722	2.89e-05	UP
RvY_09312.1	430.82	36.88	1	4	4	7	160	17.9	5.27	0.442721	Indeterminate	RBM8A RBM8 HSPC114 MDS014	tsu Y14 CG8781	HDUJA.g01976	-0.467126	5.04031e-07	DOWN	PARRI_00621	-0.259677	0.0643139
RvY_16694.2	429.63	5.95	2	2	2	7	807	90.8	6.8	0.570503	Metazoan-origin	EPB41L1 KIAA0338	cora CG11949 Dmel_CG11949	HDUJA.g10879	0.48757	1.38375e-06	UP	PARRI_06884	0.468707	0.00113954	UP
RvY_00299.1	363.11	39.41	1	4	4	7	203	22.9	7.43	0.27189	Tardigrade-unique			HDUJA.g17827	-0.880593	5.24622e-11	DOWN	PARRI_05325	-5.20774	1.24e-16	DOWN
RvY_01314.1	362.55	28.97	1	2	2	7	107	12.1	8.9	0.272517	Tardigrade-unique			HDUJA.g02238	1.60673	4.45265e-44	UP
RvY_05677.1	316.09	13.4	1	5	5	7	694	74.2	9.11	0.811202	Metazoan-origin	LASP1 MLN50	Lasp CG3849 Dmel_CG3849	HDUJA.g00882	0.296858	0.000363749	UP	PARRI_09067	1.66969	1.88e-35	UP
RvY_09797.1	285.21	14.6	1	5	5	7	507	57.4	4.96	0.219905	Metazoan-origin	P4HB ERBA2L PDI PDIA1 PO4DB	Pdi CG6988 Dmel_CG6988	HDUJA.g13273	-0.955425	2.3055e-54	DOWN	PARRI_11069	-0.00420816	0.981515
RvY_16375.1	283.2	31.86	1	6	6	7	226	25.5	4.86	0.2149	Tardigrade-unique			HDUJA.g16345	0.137148	0.125285		PARRI_04127	0.101411	0.518609
RvY_07342.1	248.36	30.08	1	3	3	7	123	14	6.3	0.445611	Metazoan-origin	TCEB2 hCG_1778969	EloB Elongin-B CG4204 Dmel_CG4204	HDUJA.g13721	-0.382777	0.000822861	DOWN	PARRI_07874	-0.0203351	0.931624
RvY_07464.1	246.54	6.62	1	1	2	7	287	30.5	5.59	0.401185	Metazoan-origin		CG14304 Dmel_CG14304	HDUJA.g04107	4.19268	0	UP	PARRI_10974	-0.31662	0.310436
RvY_15000.1	237.01	26.86	1	4	4	7	283	31.2	7.4	0.468313	Metazoan-origin	EIF3G EIF3S4	eIF3ga eIF3-S4 CG8636	HDUJA.g17390	-0.232176	0.00694269	DOWN	PARRI_02844	-0.181769	0.17356
RvY_02498.1	183.34	36.92	1	5	5	7	130	14.6	11.62	0.467349	Metazoan-origin	RPL35A GIG33	RpL35A CG2099 Dmel_CG2099	HDUJA.g07036	-0.24249	0.00881363	DOWN	PARRI_04577	-0.160238	0.177678
RvY_18328.1	182.69	19.25	1	4	4	7	265	29.8	9.95	0.290963	Metazoan-origin	RPS3A FTE1 MFTL hCG_2026261	RpS3A C3 M(4)101 CG2168	HDUJA.g10297	-0.13839	0.150861		PARRI_02087	0.0888756	0.433016
RvY_03818.1	175.85	2.11	1	3	3	7	1798	175.1	9.03	0.757212	Metazoan-origin	COL4A6	vkg CG16858 Dmel_CG16858	HDUJA.g00048	-0.89057	7.70881e-22	DOWN	PARRI_21913	0.956727	1.03e-19	UP
RvY_14221.2	503.88	6.4	2	2	2	6	453	50	7.66	0.408431	Metazoan-origin	PXN	Pax Pax-RA CG31794 Dmel_CG31794 Pax-RC PDLP	HDUJA.g17377	0.441682	3.66158e-09	UP	PARRI_13346	0.637076	4.46e-07	UP
RvY_10575.1	403.08	7.41	1	1	1	6	216	24.2	6.76	0.34858	Tardigrade-unique			HDUJA.g01273	0.308197	7.73895e-05	UP	PARRI_03559	0.472938	0.000183321	UP
RvY_12470.2	392.2	41.51	1	2	2	6	106	11.3	8.4	0.293641	Metazoan-origin	CSRP3 CLP MLP	Mlp60A LIM2 MLP1 CG3220 CG42309 Dmel_CG42309	HDUJA.g00723	0.768706	4.28005e-29	UP	PARRI_10402	0.220755	0.0399452	UP
RvY_08070.1	383.61	7.32	1	2	2	6	642	64	5.08	0.40552	Tardigrade-unique			HDUJA.g10530	6.46441	4.98436e-120	UP	PARRI_08737	1.55237	3.61e-15	UP
RvY_19200.1	361.42	28.57	1	4	4	6	245	27.1	5.73	0.392418	Tardigrade-unique			HDUJA.g18230	1.11082	1.16715e-23	UP	PARRI_02748	-0.459848	0.0310757	DOWN
RvY_07809.1	322.42	7.36	1	4	4	6	652	74.4	6.42	0.53511	Metazoan-origin	LMNA LMN1	LamC CG10119 Dmel_CG10119	HDUJA.g10513	0.273703	0.000569316	UP	PARRI_20816	-0.346491	0.00336794	DOWN
RvY_17224.1	277.29	13.71	1	4	4	6	445	42.8	9.76	0.828755	Tardigrade-unique
RvY_01158.1	271.97	59.41	1	3	3	6	101	10.2	5.87	0.912727	Tardigrade-unique
RvY_15703.1	249.77	0.59	1	1	1	6	2034	227	5.1	0.605547	Metazoan-origin			HDUJA.g10188	0.27261	0.00350513	UP	PARRI_01105	0.855058	1.34e-09	UP
RvY_14502.2	241.5	19.46	3	5	5	6	298	33.6	9.88	0.359419	Metazoan-origin	RPL5 MSTP030	RpL5 yip6 CG17489 Dmel_CG17489	HDUJA.g17073	-0.179441	0.0433741	DOWN	PARRI_03240	0.0324472	0.81498
RvY_14544.1	222.51	18.08	1	4	4	6	260	29.9	10.68	0.53274	Metazoan-origin	RPL6 TXREB1	RpL6 CG11522 Dmel_CG11522	HDUJA.g07489	-0.27151	0.000282996	DOWN	PARRI_03103	-0.00975414	0.947212
RvY_13500.1	216.72	22.31	1	4	4	6	260	28.2	10.49	0.383712	Metazoan-origin	RPL8 hCG_24000	RpL8 CG1263	HDUJA.g17855	-0.171095	0.0625556		PARRI_06646	-0.129418	0.293519
RvY_10818.1	208.64	17.63	1	5	5	6	278	31.3	10.65	0.361386	Metazoan-origin	RPL7	RpL7 CG4897 Dmel_CG4897	HDUJA.g09761	-0.191098	0.0116503	DOWN	PARRI_03297	0.0587572	0.631236
RvY_10056.1	203.08	31.05	1	4	4	6	219	24.7	7.4	0.140968	Metazoan-origin	HPGDS GSTS PGDS PTGDS2	GstS1 GST2 GSTS1-1 CG8938 Dmel_CG8938 GstS1-RC	HDUJA.g06421	0.863499	5.45216e-39	UP	PARRI_03527	0.263859	0.00125767	UP
RvY_01330.1	198.07	16.53	1	2	2	6	121	13.4	10.23	0.510036	Metazoan-origin	RPS25	RpS25 RpS31 CG6684	HDUJA.g02234	-0.384649	7.24471e-05	DOWN	PARRI_10320	0.104429	0.341385
RvY_10069.1	187.37	34.21	1	5	5	6	152	17.2	9.95	0.363986	Metazoan-origin	RPS19	RpS19a RpS19 CG4464 Dmel_CG4464	HDUJA.g06411	-0.406047	2.68078e-08	DOWN	PARRI_03537	0.0853169	0.47223
RvY_14004.1	185.11	10.61	1	1	5	6	641	69.9	6.16	0.360299	Metazoan-origin	HSPA1A HSPA1 HSX70	Hsp68 CG5436	HDUJA.g17458	-0.440342	7.78662e-06	DOWN	PARRI_01185	1.89633	1.99e-05	UP
RvY_08827.1	160.66	12.8	1	3	3	6	375	43	7.02	0.45282	Metazoan-origin	LRPAP1 A2MRAP	CG8507 Dmel_CG8507	HDUJA.g16651	0.00786825	0.936959		PARRI_10981	-0.990612	3.64e-09	DOWN
RvY_07189.1	618.4	19.75	1	1	2	5	243	26.2	5.58	0.387885	Metazoan-origin		CG14304 Dmel_CG14304	HDUJA.g01321	-7.47144	0	DOWN	PARRI_11600	-0.38405	0.645753
RvY_18465.1	368.24	32.69	1	2	2	5	156	16.6	10.08	0.661463	Metazoan-origin	ATPIF1 ATPI	CG13551 Dmel_CG13551	HDUJA.g07241	-0.60962	4.8526e-14	DOWN	PARRI_00084	0.0604801	0.689604
RvY_17830.1	330.66	21.9	1	3	3	5	315	35.1	5.4	0.32496	Metazoan-origin	RPSA LAMBR LAMR1 hCG_1997894	sta CG14792 Dmel_CG14792	HDUJA.g10683	-0.330826	4.79943e-06	DOWN	PARRI_01237	-0.0447027	0.723876
RvY_09238.1	293.48	18.15	1	4	4	5	336	36.5	7.47	0.188272	Metazoan-origin	GAPDH GAPD CDABP0047 OK/SW-cl.12	Gapdh2 CG8893 Dmel_CG8893	HDUJA.g19629	-0.648134	9.35973e-16	DOWN	PARRI_00567	0.0917636	0.472428
RvY_13628.1	289.15	9.66	1	3	3	5	414	47.2	4.74	0.496197	Metazoan-origin	CALR CRTC	Crc CG9429	HDUJA.g16962	-1.22702	2.88125e-81	DOWN	PARRI_08427	-0.327355	0.00238304	DOWN
RvY_10496.1	267.77	10.78	1	3	3	5	334	36.7	7.44	0.191687	Metazoan-origin	LDHB	ImpL3 Imp-L3 CG10160 ImpL3-RA Dmel_CG10160	HDUJA.g11161	0.130496	0.149115		PARRI_09199	0.120592	0.505402
RvY_17338.1	267.71	25.21	1	3	3	5	238	26.6	7.24	0.169954	Metazoan-origin	HPGDS GSTS PGDS PTGDS2	GstS1 GST2 GSTS1-1 CG8938 Dmel_CG8938 GstS1-RC	HDUJA.g06420	-1.17341	1.37787e-34	DOWN	PARRI_03527	0.263859	0.00125767	UP
RvY_06008.1	228.01	27.56	1	2	2	5	156	15.1	8.35	0.354838	putative HGT gene	CNBP RNF163 ZNF9	CG3800 Dmel_CG3800	HDUJA.g14802	-0.222735	0.0393491	DOWN	PARRI_09641	0.734681	5.96e-07	UP
RvY_16132.1	212.68	8.27	1	4	4	5	991	108.5	5.69	0.432459	Tardigrade-unique			HDUJA.g09033	-1.89316	2.49226e-72	DOWN	PARRI_16275	-1.95195	9.7e-05	DOWN
RvY_12993.1	201.98	6.87	1	3	3	5	728	83.3	5.17	0.339675	Metazoan-origin	HSP90AB1 HSP90B HSPC2 HSPCB	Hsp83 Hsp82 CG1242 Dmel_CG1242	HDUJA.g18846	-0.542591	3.15957e-09	DOWN	PARRI_03643	0.245077	0.304688
RvY_18279.1	195.92	6.96	1	4	4	5	517	55.2	6.46	0.569213	Indeterminate			HDUJA.g09451	2.63087	5.48161e-209	UP	PARRI_02597	1.63726	5.28e-15	UP
RvY_19496.0	188.78	35.71	1	4	4	5	140	16	9.89	0.315557	Metazoan-origin	RPS8 OK/SW-cl.83	RpS8 CG7808 Dmel_CG7808	HDUJA.g11053	-0.584491	1.33117e-18	DOWN	PARRI_20874	-0.0517073	0.663143
RvY_10463.1	165.37	18.75	1	3	3	5	240	28.3	6.2	0.392122	putative HGT gene			HDUJA.g18657	2.37903	1.34413e-159	UP	PARRI_09169	0.946744	6.13e-05	UP
RvY_07802.1	148.56	18.81	1	3	3	5	218	24.1	7.75	0.222235	Metazoan-origin	GPX4	PHGPx PHGPx-RD CG12013 Dmel_CG12013 PHGPx-RA	HDUJA.g10504	0.472721	1.28923e-08	UP	PARRI_10662	0.24863	0.0512497
RvY_01241.1	146.94	7.83	1	3	3	5	447	49.6	7.28	0.287826	Metazoan-origin	PDLIM5 ENH L9	CG30178 Dmel_CG30178	HDUJA.g06231	-0.345448	3.3896e-06	DOWN	PARRI_05057	-0.682632	3.07e-08	DOWN
RvY_17201.1	107.07	4.12	1	2	2	5	679	73.8	8.47	0.446888	Metazoan-origin	DLAT DLTA	muc CG5261 Dmel_CG5261	HDUJA.g17328	-0.100054	0.260753		PARRI_17572	0.135524	0.498557
RvY_11608.1	104.1	16.96	1	3	3	5	112	12.8	11.55	0.301473	Metazoan-origin	RPL34	RpL34b CG9354 Dmel_CG9354	HDUJA.g05949	0.12611	0.659353		PARRI_06757	-0.0133718	0.92421
RvY_02430.1	103.34	16.18	1	2	2	5	173	19.6	7.24	0.323275	Low similarity			HDUJA.g10758	0.494577	7.58379e-13	UP	PARRI_01332	0.234776	0.322851
RvY_08641.1	397.93	4.47	1	1	1	4	470	55.6	6.76	0.473195	Metazoan-origin
RvY_07519.1	276.61	20.13	1	2	2	4	159	17	6.02	0.2723	Metazoan-origin	PRDX5 ACR1 SBBI10	Prx5 CG7215-RA CG7217 Dmel_CG7217	HDUJA.g06914	-0.411184	7.11615e-07	DOWN	PARRI_12214	0.326884	0.00685293	UP
RvY_09979.2	251.57	1.37	2	1	1	4	1094	112.3	5.29	0.664154	Tardigrade-unique			HDUJA.g19887	0.814355	3.53525e-31	UP	PARRI_03475	0.387174	0.00471497	UP
RvY_03855.1	249.01	14.16	1	1	1	4	226	22.4	10.62	0.501607	Tardigrade-unique			HDUJA.g00240	-2.19882	1.6e-110	DOWN	PARRI_10069	0.24009	0.19362
RvY_12774.1	234.13	29.1	1	3	3	4	134	14.2	5.49	0.744968	Tardigrade-unique			HDUJA.g02927	5.77199	2.53811e-83	UP	PARRI_09359	5.23044	3.86e-09	UP
RvY_06261.1	234	60.32	1	2	2	4	126	12.8	11.55	0.418019	Tardigrade-unique			HDUJA.g19155	0.783078	1.00508e-37	UP	PARRI_14316	-0.166709	0.817045
RvY_04982.1	215.66	12.73	1	2	2	4	267	30.3	5.34	0.382342	Metazoan-origin	CRK	Crk CG1587 Dmel_CG1587	HDUJA.g07929	0.265462	0.0119881	UP	PARRI_19792	-0.103206	0.531611
RvY_04358.1	213.75	25.79	1	2	2	4	159	17.9	6.93	0.487753	Metazoan-origin	PIN1	dod CG17051	HDUJA.g00159	-0.746701	6.48564e-18	DOWN	PARRI_09975	-0.621066	0.00204707	DOWN
RvY_00170.1	211.04	24	1	2	2	4	125	13.9	6.07	0.344122	Metazoan-origin	CSTA STF1 STFA		HDUJA.g18431	-2.0527	3.14506e-62	DOWN	PARRI_17941	0.138335	0.269152
RvY_16233.1	193.95	68.32	1	3	3	4	101	11.1	5.81	0.858116	Tardigrade-unique			HDUJA.g02927	5.77199	2.53811e-83	UP	PARRI_08776	3.32191	1.74e-07	UP
RvY_09534.1	193.12	9.6	1	3	3	4	573	64.2	6.15	0.492283	Metazoan-origin	STIP1	Hop CG2720 Dmel_CG2720	HDUJA.g08328	0.21219	0.00996543	UP	PARRI_00812	-0.594752	1.35e-05	DOWN
RvY_17548.1	186.72	22.87	1	3	3	4	258	28.5	9.48	0.371715	Metazoan-origin	RPS3 OK/SW-cl.26	RpS3 M(3)95A CG6779 Dmel_CG6779	HDUJA.g18626	-0.319104	4.61434e-05	DOWN	PARRI_06660	-0.109509	0.310455
RvY_09844.1	185.4	8.61	1	1	1	4	151	17.2	10.4	0.373044	Metazoan-origin	RPS15 RIG hCG_21570	RpS15 CG8332 Dmel_CG8332 RpS15-RB	HDUJA.g19826	-0.435695	4.54398e-09	DOWN	PARRI_16213	-0.113121	0.289836
RvY_10893.1	175.88	26.49	1	3	3	4	185	19.7	6.06	0.423946	Metazoan-origin	SOD1	Sod3 CG9027 Dmel_CG9027 SOD3	HDUJA.g07882	2.15223	7.15949e-140	UP	PARRI_07507	0.402982	0.00161851	UP
RvY_14568.1	161.61	9	1	3	3	4	400	37	11.41	0.774932	Metazoan-origin	H1F0 H1FV	His1; His1:CG31617 CG31617; His1:CG33804 CG33804; His1:CG33810 CG33810; His1:CG33813 CG33813; His1:CG33816 CG33816; His1:CG33819 CG33819; His1:CG33822 CG33822; His1:CG33825 CG33825; His1:CG33828 CG33828; His1:CG33831 CG33831; His1:CG33837 CG33837; His1:CG33840 CG33840; His1:CG33843 CG33843; His1:CG33846 CG33846; His1:CG33849 CG33849; His1:CG33852 CG33852; His1:CG33864 CG33864	HDUJA.g05264	0.321966	0.00135325	UP	PARRI_10839	-0.26734	0.0739525
RvY_01265.2	159.92	22.16	2	3	3	4	185	20.3	8.62	0.33376	Metazoan-origin	CBR1 CBR CRN SDR21C1	Pdh CG4899 Dmel_CG4899 pcdr	HDUJA.g05820	0.645083	2.20164e-13	UP	PARRI_05377	-0.205383	0.314101
RvY_12666.1	159.11	4.98	1	2	2	4	462	51.5	7.69	0.211883	Metazoan-origin	IDH1 PICD	Idh CG7176 Dmel_CG7176 Idh-RD	HDUJA.g07764	-0.681747	4.08555e-18	DOWN	PARRI_16096	0.142535	0.231775
RvY_16379.1	154.23	2.53	1	1	1	4	712	74.6	5.35	0.756938	Metazoan-origin	NCL						PARRI_16218	0.581311	1.19e-10	UP
RvY_02526.2	153.77	10.03	2	3	3	4	359	42.5	5.72	0.679417	Metazoan-origin	TNNT3	up int CG7107 Dmel_CG7107 up-RG	HDUJA.g19749	-0.791606	1.94817e-26	DOWN	PARRI_05996	0.451442	2.2e-05	UP
RvY_11007.2	152.97	68.66	2	3	3	4	67	7.8	4.77	0.785404	Tardigrade-unique							PARRI_04300	0.224973	0.0801292
RvY_15534.1	145.58	7.98	1	2	2	4	163	18.7	10.54	0.436574	Metazoan-origin	RPL14	RpL14 CG6253	HDUJA.g16815	-0.148499	0.217453		PARRI_11097	-0.187252	0.344861
RvY_18382.1	142.73	4.4	1	1	1	4	523	56.9	7.74	0.279991	Metazoan-origin	ALDH2 ALDM	Aldh CG3752 Dmel_CG3752	HDUJA.g02562	-0.129386	0.121526		PARRI_02311	0.412267	0.000397103	UP
RvY_18753.1	139.78	9.23	1	2	2	4	271	30.8	5.33	0.624694	Low similarity			HDUJA.g01664	1.21858	1.27279e-61	UP	PARRI_07423	0.156964	0.53561
RvY_00244.2	124.52	1.03	2	3	3	4	7304	798.4	6.15	0.514205	Metazoan-origin	TTN	bt CG32019 Dmel_CG32019	HDUJA.g17852	1.13597	1.76961e-23	UP	PARRI_05311	1.72231	2.21e-29	UP
RvY_12540.1	119.65	19.79	1	3	3	4	288	31.9	7.69	0.334509	Metazoan-origin			HDUJA.g07709	2.21307	8.41729e-177	UP	PARRI_02932	1.323	2.73e-13	UP
RvY_14675.1	119.41	71.88	1	4	4	4	128	13.4	5.41	0.201959	Metazoan-origin	PFN4	chic chi CG9553 Dmel_CG9553	HDUJA.g17911	-0.0896067	0.311265		PARRI_10797	-0.0384431	0.810241
RvY_00296.1	117.35	14.92	1	3	3	4	181	20	4.51	0.467746	Metazoan-origin	PTGES3 P23 TEBP	CG16817 Dmel_CG16817	HDUJA.g17829	-0.0628401	0.556952		PARRI_19125	-0.0899851	0.553771
RvY_15236.1	116.23	6.78	1	1	2	4	295	32.7	10.21	0.617973	Metazoan-origin	SRSF1 ASF SF2 SF2P33 SFRS1 OK/SW-cl.3 hCG_1774411	SF2 p28/SF2 CG6987 Dmel_CG6987	HDUJA.g15725	0.106772	0.200972		PARRI_08995	-0.591442	3.05e-05	DOWN
RvY_08150.1	115.43	26.87	1	3	3	4	134	15.4	11.14	0.45965	Metazoan-origin	RPS24	RpS24 CG3751 Dmel_CG3751	HDUJA.g07099	-0.33215	4.70003e-05	DOWN	PARRI_01912	-0.175814	0.105233
RvY_15001.1	115.19	20.5	2	2	4	4	200	22	6.16	0.217123	Metazoan-origin		CG14304 Dmel_CG14304	HDUJA.g00073	-2.36192	1.05175e-11	DOWN	PARRI_11539	-0.100287	0.872863
RvY_00639.1	111.17	28.04	1	2	2	4	189	21.3	9.82	0.188738	Metazoan-origin	RPL9 OK/SW-cl.103; RPL9P7; RPL9P8; RPL9P9	RpL9 M(2)32D CG6141 Dmel_CG6141	HDUJA.g11623	-0.340296	4.51406e-07	DOWN	PARRI_24001	-0.217503	0.0385993	DOWN
RvY_13416.1	109.6	25.82	1	3	3	4	182	20.1	8.06	0.476857	Metazoan-origin	NUDT2 APAH1	Apf CG31713 Dmel_CG31713	HDUJA.g14623	-0.712548	4.98677e-05	DOWN	PARRI_10944	-0.14745	0.502132
RvY_01164.2	101.32	15	2	4	4	4	260	30	9.8	0.2979	Metazoan-origin	RPS9 hCG_2009111	RpS9 CG3395 RpS9-RA Dmel_CG3395	HDUJA.g18015	-0.317188	0.00147911	DOWN	PARRI_10792	0.00102742	0.9961
RvY_05886.1	99.26	10.53	1	1	2	4	190	21.1	8.28	0.464197	Tardigrade-unique			HDUJA.g14592	2.86342	2.26368e-180	UP	PARRI_06244	2.70059	0.00036241	UP
RvY_17174.1	93.92	12.31	1	2	2	4	195	22.2	9.8	0.303649	Metazoan-origin	RPL11	RpL11 RPL11A CG7726 Dmel_CG7726	HDUJA.g07164	-0.307533	0.000109903	DOWN	PARRI_05821	0.00626083	0.964472
RvY_06797.1	89.33	10.13	1	2	2	4	237	26.1	5.63	0.22433	Metazoan-origin			HDUJA.g07387	6.46101	3.84519e-139	UP	PARRI_20450	0.0649207	0.798078
RvY_17380.1	88.59	8.78	1	3	3	4	558	64.1	6.05	0.294417	Metazoan-origin	NARS	AsnRS Aats-asn BcDNA.GH06451 CG10687 Dmel_CG10687	HDUJA.g01493	0.2616	0.00139628	UP	PARRI_19650	-0.280924	0.0288553	DOWN
RvY_00236.1	88.22	4.03	2	2	2	4	818	90.6	5.52	0.334858	Metazoan-origin	VCP	TER94 VCP CG2331 Dmel_CG2331	HDUJA.g17860	-0.638611	4.16181e-23	DOWN	PARRI_07361	-0.842584	2.37e-23	DOWN
RvY_08691.1	86.03	7.48	1	1	1	4	214	24.2	9.22	0.41475	Metazoan-origin	PEBP1 PBP PEBP	CG10298 Dmel_CG10298	HDUJA.g00546	-0.418967	2.14885e-07	DOWN	PARRI_07049	0.672279	1.67e-05	UP
RvY_10800.1	85.55	24.59	1	2	2	4	122	13.5	7.14	0.534447	Metazoan-origin	CSTA STF1 STFA		HDUJA.g09749	0.159855	0.0926552		PARRI_17940	-0.684555	1.29e-07	DOWN
RvY_14411.1	76.77	3.4	1	1	1	4	382	39.3	7.66	0.685384	Tardigrade-unique
RvY_01074.1	243.82	4.84	1	2	2	3	909	104	6.4	0.231184	Metazoan-origin		Irc CG8913 Dmel_CG8913	HDUJA.g17176	-3.24715	1.48893e-32	DOWN	PARRI_05295	-0.00926981	0.997656
RvY_15424.1	239.43	18.06	1	1	1	3	144	15.9	10.7	0.467206	Metazoan-origin	RPS26	RpS26 CG10305 Dmel_CG10305	HDUJA.g11872	-0.759274	6.69822e-27	DOWN	PARRI_05512	-0.327866	0.00169243	DOWN
RvY_04211.1	231.1	12.08	1	2	2	3	389	43.9	4.77	0.57498	Indeterminate	NAP1L1 NRP hCG_2015037	Nap1 Nap1-RA CG5330 Dmel_CG5330	HDUJA.g08558	-0.0374707	0.677222		PARRI_10554	0.59371	8.07e-09	UP
RvY_16351.2	203.14	34.69	2	2	2	3	98	11.3	9.63	0.226268	Metazoan-origin	MB	glob1 CG9734 Dmel_CG9734	HDUJA.g02415	-1.1181	6.2857e-11	DOWN	PARRI_03917	0.520521	0.00164598	UP
RvY_03819.1	170.61	17.85	1	3	3	3	353	38	7.66	0.25671	Metazoan-origin	TMPRSS3 ECHOS1 TADG12 UNQ323/PRO382	CG9372 Dmel_CG9372	HDUJA.g00038	-0.410152	1.01546e-05	DOWN	PARRI_23320	0.250872	0.871958
RvY_11235.1	159.69	14.89	1	1	1	3	141	15.3	6.18	0.490735	Metazoan-origin	CSTA STF1 STFA		HDUJA.g18431	-2.0527	3.14506e-62	DOWN	PARRI_17940	-0.684555	1.29e-07	DOWN
RvY_14888.1	154.85	24.77	1	2	2	3	109	12.2	9.41	0.396021	Metazoan-origin	CYCS CYC	Cyt-c-p CYTC2 DC4 CG17903 Dmel_CG17903	HDUJA.g17401	-0.477672	3.30026e-08	DOWN	PARRI_02843	-0.0198826	0.913132
RvY_09956.1	154.43	6.36	1	2	2	3	503	56.1	6.55	0.297521	Metazoan-origin	PDIA3 ERP57 ERP60 GRP58	ERp60 ERp60-RA CG8983 Dmel_CG8983	HDUJA.g19868	-0.597516	7.25762e-21	DOWN	PARRI_04679	0.513737	7.88e-05	UP
RvY_05594.1	144.16	7.33	1	2	2	3	300	33.6	7.15	0.194125	Metazoan-origin	CTSZ		HDUJA.g15951	-0.593107	6.97405e-17	DOWN	PARRI_21364	0.402833	2.04e-05	UP
RvY_19510.1	142.59	9.63	1	1	1	3	135	15.8	11.47	0.500584	Metazoan-origin	RPL32 PP9932	RpL32 M(3)99D rp49 CG7939	HDUJA.g02690	-0.431701	1.82509e-10	DOWN	PARRI_15783	0.000355789	0.998639
RvY_08518.1	133.45	8.66	1	2	2	3	335	37.1	7.75	0.262706	Metazoan-origin	RACK1 GNB2L1 HLC7 PIG21	Rack1 CG7111 Dmel_CG7111	HDUJA.g02716	-0.255315	0.00112614	DOWN	PARRI_15799	0.201549	0.0436831	UP
RvY_08708.1	129.49	8.39	1	2	2	3	322	35.2	7.44	0.414797	Metazoan-origin	CBR3	sni CG10964 Dmel_CG10964	HDUJA.g05821	0.303875	0.000258392	UP	PARRI_05377	-0.205383	0.314101
RvY_17197.1	127.93	4.56	1	1	1	3	241	26.5	5.72	0.431524	Metazoan-origin	TBCB CG22 CKAP1	TBCB CG11242 Dmel_CG11242	HDUJA.g07966	-0.00506454	0.971236		PARRI_05845	-0.0630596	0.806081
RvY_15802.1	127.84	11.42	1	3	3	3	429	45.9	5.34	0.625355	Metazoan-origin	NSFL1C UBXN2C	p47 CG11139 Dmel_CG11139	HDUJA.g10709	-0.262587	0.00165725	DOWN	PARRI_10814	0.0267849	0.884324
RvY_06154.2	124.4	0.29	2	2	2	3	10695	1189.6	4.41	0.65896	Metazoan-origin	MYPN MYOP	Strn-Mlck CG44162 Dmel_CG44162	HDUJA.g00035	0.00949447	0.94479		PARRI_19239	0.528565	0.51364
RvY_03214.1	123.31	18.31	1	2	2	3	213	23.1	5.49	0.254503	Tardigrade-unique			HDUJA.g02857	0.426405	1.28315e-07	UP	PARRI_05341	0.0914282	0.90099
RvY_15345.1	123.24	30.95	1	2	2	3	84	9.7	9.89	0.228475	Metazoan-origin	SNRPG PBSCG	SNRPG SmG CG9742	HDUJA.g16918	-0.135008	0.187087		PARRI_01110	-0.440544	0.0166587	DOWN
RvY_13714.1	122.29	4.8	1	3	3	3	875	93	5.9	0.643858	Tardigrade-unique			HDUJA.g09338	2.12209	2.11491e-160	UP	PARRI_20135	3.96853	4.07e-08	UP
RvY_07013.1	121.36	27.12	1	1	1	3	59	6.6	8.02	0.638246	Tardigrade-unique			HDUJA.g14644	3.75333	0	UP	PARRI_08541	1.83149	0.0041777	UP
RvY_09278.1	120.07	29.33	1	3	3	3	150	16.5	6.2	0.567051	Metazoan-origin	CARHSP1	CG9705 Dmel_CG9705	HDUJA.g10680	0.0789704	0.368723		PARRI_00601	0.158231	0.217865
RvY_01599.1	115.74	8.77	1	2	2	3	399	44.7	6.07	0.738542	Tardigrade-unique			HDUJA.g06975	5.11102	8.52838e-29	UP	PARRI_20176	4.78937	1.57e-08	UP
RvY_17065.1	115.33	17.68	1	3	3	3	164	17.8	5.48	0.326921	Metazoan-origin	RPS12	RpS12 RpS12E CG11271	HDUJA.g06387	-0.394719	3.94184e-05	DOWN	PARRI_20503	-0.108045	0.364634
RvY_05362.1	114.67	14.41	1	2	2	3	236	26.2	5.62	0.203992	Metazoan-origin	PSMA5	Prosalpha5 ProsMA5 CG10938	HDUJA.g14902	-0.472016	1.46094e-07	DOWN	PARRI_09947	-0.686159	1.13e-07	DOWN
RvY_08325.1	114.55	10.21	1	1	1	3	284	31.6	7.24	0.257744	putative HGT gene			HDUJA.g01470	-1.80487	2.36118e-59	DOWN	PARRI_08143	0.319828	0.00649166	UP
RvY_15023.1	113.19	17.41	1	2	2	3	293	30.5	9.36	0.673044	Indeterminate			HDUJA.g16514	3.71741	0	UP	PARRI_13693	2.88843	0.000103076	UP
RvY_02609.1	105.18	23.64	1	2	2	3	165	17.7	9.5	0.361496	Metazoan-origin	RPL12	RpL12 CG3195 Dmel_CG3195	HDUJA.g09991	-0.259621	0.00295088	DOWN	PARRI_00712	-0.0823896	0.501287
RvY_17842.1	104.97	11.24	1	3	3	3	498	52.4	6	0.781717	putative HGT gene			HDUJA.g08515	1.14769	1.10904e-51	UP	PARRI_07958	0.973939	1.31e-09	UP
RvY_17486.1	104.04	1.16	1	1	1	3	1124	116	6.19	0.556663	Tardigrade-unique			HDUJA.g04234	-0.980298	1.15021e-26	DOWN	PARRI_22648	1.19424	5.18e-09	UP
RvY_17931.1	102.1	2.39	1	2	2	3	1214	129	5.85	0.657739	Metazoan-origin	PPM1E CAMKN KIAA1072 POPX1	CG10376 Dmel_CG10376	HDUJA.g17980	0.647286	5.23529e-15	UP	PARRI_15409	0.809536	8.27e-08	UP
RvY_02479.1	99.8	9.43	1	1	1	3	106	12.6	10.71	0.460225	Metazoan-origin	RPL36A RPL44 GIG15 MIG6	RpL36A CG7424 Dmel_CG7424	HDUJA.g16679	-0.325772	0.00434993	DOWN	PARRI_08091	-0.436838	5.98e-06	DOWN
RvY_07952.1	99.2	4.24	1	1	1	3	589	63.7	4.63	0.700144	Tardigrade-unique
RvY_16589.1	98.19	20.33	1	2	2	3	123	13.8	9.67	0.422105	Metazoan-origin	RPS20 hCG_40753	RpS20 CG15693	HDUJA.g08290	-0.158744	0.0637242		PARRI_13489	-0.00329142	0.988581
RvY_05805.1	97.86	7.37	1	3	3	3	556	62.9	5.43	0.634662	Metazoan-origin	CTTN EMS1	Cortactin CG3637 Dmel_CG3637	HDUJA.g05967	0.50054	1.46276e-09	UP	PARRI_05623	0.0231522	0.903364
RvY_01605.1	97.85	8	1	1	1	3	150	16.8	10.15	0.264868	Metazoan-origin	RPS16 hCG_43353	RpS16 CG4046 Dmel_CG4046	HDUJA.g01713	-0.222733	0.0242325	DOWN	PARRI_00726	0.0270877	0.857843
RvY_17604.1	95.08	28.22	1	3	3	3	163	19	9.1	0.340385	Metazoan-origin	SNX12	Snx3 CG6359 Dmel_CG6359	HDUJA.g06585	-0.0186352	0.843477		PARRI_06740	0.0719875	0.674116
RvY_11378.1	91.89	2.42	1	2	2	3	1361	148	7.8	0.670417	Metazoan-origin	EIF4G3	eIF4G CG10811 Dmel_CG10811 eIF-4G eIF4G-RA	HDUJA.g01124	0.272034	0.00517248	UP	PARRI_04576	0.538862	6.21e-05	UP
RvY_11034.2	88.02	13.98	2	1	1	3	93	10.1	9.82	0.632444	Metazoan-origin	SP100		HDUJA.g00984	0.261593	0.00231292	UP	PARRI_05235	0.0797385	0.573929
RvY_00774.1	87.74	8.68	1	3	3	3	599	66.3	7.11	0.336208	Metazoan-origin	LRRC15 LIB	alrm CG11910 Dmel_CG11910	HDUJA.g11271	2.50551	2.8661e-168	UP	PARRI_02096	-0.311506	0.0170218	DOWN
RvY_08870.1	87.69	12.24	1	1	1	3	98	11.3	9.7	0.108478	Metazoan-origin	SNRPE	SmE CG18591	HDUJA.g16704	-0.442009	3.63738e-08	DOWN	PARRI_08092	-0.281655	0.220765
RvY_07609.1	74.38	17.42	1	3	3	3	155	18	10.68	0.36713	Metazoan-origin	RPS18 D6S218E hCG_1640167 hCG_1777176	RpS18 CG8900	HDUJA.g18674	-0.173596	0.101412		PARRI_01131	-0.262175	0.00836943	DOWN
RvY_02417.1	72.03	11.24	1	2	2	3	178	20.9	10.51	0.339006	Metazoan-origin	RPL18A hCG_36873	RpL18A CG6510	HDUJA.g10965	-0.344782	9.32147e-06	DOWN	PARRI_01579	0.128882	0.192861
RvY_09492.1	70.64	0.98	1	1	1	3	816	89.3	7.4	0.286847	Metazoan-origin	PNPT1 PNPASE	PNPase CG11337-RD CG11337 Dmel_CG11337	HDUJA.g01768	0.0655951	0.605109		PARRI_00774	-0.0414923	0.88404
RvY_03701.1	65.08	3	1	1	1	3	566	62.2	7.83	0.212849	Metazoan-origin	PKM OIP3 PK2 PK3 PKM2	PyK CG7070	HDUJA.g00504	0.28274	0.000195121	UP	PARRI_07130	0.448294	2.58e-05	UP
RvY_09439.1	62.63	12.81	1	3	3	3	203	23.2	10.98	0.239858	Metazoan-origin	RPL13A	RpL13A CG1475 Dmel_CG1475	HDUJA.g09981	-0.278537	0.000917897	DOWN	PARRI_06289	0.0448273	0.731171
RvY_00840.1	61.56	12.09	1	2	3	3	215	24	7.14	0.26874	Metazoan-origin		CG14304-RB CG14304 Dmel_CG14304	HDUJA.g00073	-2.36192	1.05175e-11	DOWN	PARRI_11544	-0.855449	0.336175
RvY_04737.1	55.96	44.74	4	3	3	3	228	25.6	7.49	0.354637	Metazoan-origin	UBB	Ubi-p63E Ubi-m CG11624 Dmel_CG11624	HDUJA.g16800	0.032953	0.752043		PARRI_19788	0.514476	1.22e-05	UP
RvY_10348.2	289.3	16.19	2	1	1	2	210	23.6	6.8	0.314707	Metazoan-origin	HPGDS GSTS PGDS PTGDS2	GstS1 GST2 GSTS1-1 CG8938 Dmel_CG8938 GstS1-RC	HDUJA.g06420	-1.17341	1.37787e-34	DOWN	PARRI_10136	-0.234659	0.0441278	DOWN
RvY_07248.1	254.36	26.03	1	1	1	2	146	15.6	6.61	0.709327	Metazoan-origin	ENSA	endos CG6513 Dmel_CG6513	HDUJA.g18358	-0.0251467	0.884636		PARRI_02419	0.0396307	0.855392
RvY_17046.1	190.93	10.6	1	1	1	2	151	15.9	4.56	0.699638	Tardigrade-unique
RvY_17896.1	130.91	8.48	1	1	1	2	165	17.8	8.46	0.282013	Metazoan-origin	PPIF CYP3	Cyp1 Cyp-1 CG9916	HDUJA.g16176	-0.0702685	0.470861		PARRI_10094	0.678388	6.42e-13	UP
RvY_00691.1	124.52	3.53	1	1	1	2	340	37.4	7.12	0.272779	Metazoan-origin	MDH1 MDHA	Mdh1 CG5362-RA CG5362 Dmel_CG5362	HDUJA.g12414	-0.848054	4.48444e-27	DOWN	PARRI_07500	0.0070263	0.963711
RvY_07849.1	117.6	3.59	1	1	1	2	501	52.8	9.88	0.679467	Metazoan-origin	LSM14A C19orf13 FAM61A RAP55 RAP55A	tral CG10686 Dmel_CG10686 BEST:GH08269	HDUJA.g07167	0.182132	0.0058172	UP	PARRI_22511	-0.0637076	0.733467
RvY_09449.1	116.48	9.52	1	2	2	2	252	28	8.38	0.392829	Metazoan-origin	C6orf203 HSPC230	CG42487-RA CG4884-RA CG4884 Dmel_CG4884	HDUJA.g01720	-0.0120272	0.938635		PARRI_00730	-0.292586	0.201886
RvY_01018.1	113.38	15.63	1	2	2	2	192	21.7	6.98	0.55747	Metazoan-origin	HSPB1 HSP27 HSP28	Hsp23 CG4463 Dmel_CG4463	HDUJA.g08915	-0.798915	8.23275e-30	DOWN	PARRI_10250	1.04267	0.0128664	UP
RvY_04622.1	109.86	4.77	1	1	1	2	377	42.5	5.82	0.233502	Metazoan-origin	CAPG AFCP MCP	Gel CG1106 Dmel_CG1106	HDUJA.g00282	-1.57304	8.23166e-31	DOWN	PARRI_18679	-0.102939	0.488475
RvY_10160.1	108.79	3.1	1	1	1	2	549	61.7	6.29	0.21472	Metazoan-origin	CTSV CATL2 CTSL2 CTSU UNQ268/PRO305	26-29-p 26-29kD-proteinase CG8947 Dmel_CG8947	HDUJA.g01164	-0.341586	2.86432e-07	DOWN	PARRI_24135	0.130003	0.335698
RvY_09123.1	107.01	9.5	1	2	2	2	379	42.3	5.21	0.316368	Metazoan-origin	PRKAR1A PKR1 PRKAR1 TSE1	Pka-R1 CdkR CG3263 CG42341 Dmel_CG42341 Pka-R1-RW	HDUJA.g18932	-0.411033	3.29537e-07	DOWN	PARRI_07858	-0.334288	0.00392423	DOWN
RvY_14834.1	106.45	15.54	1	2	2	2	193	20.8	8.15	0.270053	Metazoan-origin	PRDX5 ACR1 SBBI10	Prx5 CG7215-RA CG7217 Dmel_CG7217	HDUJA.g16457	-0.209949	0.0248	DOWN	PARRI_15279	-0.464434	0.000633888	DOWN
RvY_12800.1	105.92	3.36	1	1	1	2	506	56.2	8.41	0.304565	Metazoan-origin	ABAT GABAT	CG7433 Dmel_CG7433	HDUJA.g12157	1.33971	3.81374e-79	UP	PARRI_03821	-0.969855	1.32e-11	DOWN
RvY_14542.1	105.16	3.76	1	1	1	2	692	75.7	9.45	0.508009	Metazoan-origin	PABPC1 PAB1 PABP1 PABPC2	pAbp CG5119	HDUJA.g07490	0.113555	0.122174		PARRI_03102	0.519543	3.8e-06	UP
RvY_18510.1	101.42	3.53	1	1	1	2	368	40.9	6.1	0.319691	Metazoan-origin	GLUL GLNS	Gs2 CG1743 Dmel_CG1743	HDUJA.g08704	-0.565702	5.86122e-17	DOWN	PARRI_06798	-0.219671	0.0340874	DOWN
RvY_19285.1	99.93	10.08	1	1	1	2	119	13.6	9.83	0.454273	Metazoan-origin	SNRPD2 SNRPD1	SmD2 snRNP2 CG1249	HDUJA.g10204	-0.343899	5.16476e-05	DOWN	PARRI_10952	-0.542697	0.00754904	DOWN
RvY_09864.1	95.12	17.28	1	2	2	2	162	18.3	9.38	0.195165	Metazoan-origin	PCBD1 DCOH PCBD	Pcd CG1963	HDUJA.g06637	-0.463212	0.000100332	DOWN	PARRI_22402	-0.0285535	0.88735
RvY_06142.1	91.25	2.91	1	2	2	2	1133	114.7	7.5	0.414692	Tardigrade-unique			HDUJA.g08711	-2.48216	1.12016e-201	DOWN	PARRI_00077	1.67179	0.0564537
RvY_03235.1	90.19	3.99	1	1	1	2	426	47	7.66	0.306216	Metazoan-origin	PA2G4 EBP1	CG10576 Dmel_CG10576	HDUJA.g15609	-0.410406	1.22861e-07	DOWN	PARRI_12806	-0.274983	0.0654547
RvY_07876.1	89.55	2.51	1	1	1	2	835	95.4	8.06	0.398966	Indeterminate			HDUJA.g08357	3.0208	0	UP	PARRI_14319	2.29812	4.72e-29	UP
RvY_06743.1	87.32	15	1	2	2	2	240	27.1	5.05	0.240227	Metazoan-origin			HDUJA.g19125	-0.68171	6.30297e-15	DOWN	PARRI_20444	0.888144	0.00041603	UP
RvY_00385.1	85.19	3.36	1	1	1	2	387	40	4.53	0.513071	Metazoan-origin	RAD23A	Rad23 rad23 CG1836 Dmel_CG1836	HDUJA.g17791	0.0662339	0.51068		PARRI_05359	-0.160798	0.174274
RvY_01493.1	84.22	8.76	1	2	2	2	548	59	5.8	0.353907	Metazoan-origin	ATP5B ATPMB ATPSB	ATPsynbeta ATPsyn-beta CG11154 Dmel_CG11154	HDUJA.g17258	-0.0811405	0.315404		PARRI_09764	0.276525	0.0274763	UP
RvY_16235.3	78.96	11.61	3	1	1	2	112	12.3	6.16	0.614239	Tardigrade-unique			HDUJA.g02930	6.10407	9.30556e-134	UP	PARRI_08776	3.32191	1.74e-07	UP
RvY_02210.1	76.11	15	1	2	2	2	180	19.4	9.36	0.656739	Metazoan-origin	BTF3 NACB OK/SW-cl.8	CG11835 Dmel_CG11835	HDUJA.g10851	-0.0273574	0.777665		PARRI_01724	-0.150742	0.215832
RvY_11503.2	75.49	1.94	2	2	2	2	1955	214.8	5.31	0.273701	Metazoan-origin	ADAMTS6	Ppn CG33103	HDUJA.g18517	0.281384	0.0135064	UP	PARRI_20234	1.02524	2.06e-11	UP
RvY_09176.1	73.38	1.21	1	1	1	2	907	101.7	6.98	0.362911	Metazoan-origin	SND1 TDRD11	Tudor-SN CG7008 Dmel_CG7008	HDUJA.g19692	-0.158252	0.0331608	DOWN	PARRI_11112	0.37879	8.41e-05	UP
RvY_16828.1	72.55	3.45	1	1	1	2	319	36.7	6.92	0.24435	Metazoan-origin	AKR1A1 ALDR1 ALR	CG6084 Dmel_CG6084	HDUJA.g18180	-0.040806	0.618457		PARRI_06421	-0.138923	0.456158
RvY_03362.1	69.89	11.71	1	2	2	2	222	25.5	9.54	0.528686	Metazoan-origin	TNNI1	wupA HDP TnI CG7178 wupA-RG Dmel_CG7178 wupA-RC	HDUJA.g06584	-0.384789	5.19251e-05	DOWN	PARRI_06741	0.229527	0.0141435	UP
RvY_08287.1	65.89	7.94	1	2	2	2	214	24.4	6	0.177922	Metazoan-origin	HPGDS GSTS PGDS PTGDS2	GstS1 GST2 GSTS1-1 CG8938 Dmel_CG8938 GstS1-RC	HDUJA.g06420	-1.17341	1.37787e-34	DOWN	PARRI_10136	-0.234659	0.0441278	DOWN
RvY_03747.1	65.86	16.04	1	1	1	2	106	10.1	9.67	0.205461	Tardigrade-unique			HDUJA.g08535	2.41037	5.72377e-64	UP	PARRI_03617	0.635964	0.200806
RvY_16130.1	65.73	1.74	1	2	2	2	1605	175.8	5.39	0.411704	Tardigrade-unique			HDUJA.g09033	-1.89316	2.49226e-72	DOWN	PARRI_16275	-1.95195	9.7e-05	DOWN
RvY_09928.1	65.41	5.98	1	2	2	2	468	54	5.77	0.448127	Metazoan-origin	PACSIN1 KIAA1379	Synd CG33094 Dmel_CG33094 syndapin	HDUJA.g19834	0.632041	4.03987e-16	UP	PARRI_03433	-0.0726208	0.586862
RvY_12374.4	65.07	14.4	4	1	1	2	125	14.9	5.05	0.414628	Metazoan-origin	LZIC		HDUJA.g05715	0.0853835	0.445934
RvY_12668.1	64.64	3.5	1	1	1	2	715	73.9	5.47	0.715575	Tardigrade-unique			HDUJA.g07762	-0.401797	0.109838		PARRI_16098	0.842812	0.0228924	UP
RvY_01600.1	62.23	9.55	1	2	2	2	220	25.1	10.05	0.209272	Metazoan-origin	RPL10 DXS648E QM	RpL10 Qm CG17521 Dmel_CG17521	HDUJA.g06977	-0.0113968	0.925965
RvY_06036.1	61.54	12.11	1	2	2	2	223	25.8	4.87	0.216683	Metazoan-origin			HDUJA.g00937	-0.739739	0.158662		PARRI_06360	-1.51676	1.97e-26	DOWN
RvY_15018.1	61.08	4.09	1	1	1	2	171	19.3	5.39	0.114225	Metazoan-origin	GSTP1 FAEES3 GST3	GstS1 GST2 GSTS1-1 CG8938 Dmel_CG8938 GstS1-RC	HDUJA.g07045	0.420658	2.57189e-06	UP	PARRI_08991	0.378614	0.000223178	UP
RvY_17053.1	59.41	16.67	1	2	2	2	162	18.1	4.7	0.318615	Metazoan-origin	MYL4 MLC1 PRO1957	Mlc1 MLC-ALK CG5596 Dmel_CG5596	HDUJA.g16412	-0.819269	1.4306e-16	DOWN
RvY_14043.1	58.74	10.87	1	1	1	2	138	14.9	6.89	0.884496	Tardigrade-unique			HDUJA.g17419	1.05728	9.1757e-36	UP	PARRI_15309	0.763315	0.000149101	UP
RvY_09491.1	57.14	6.58	1	1	1	2	152	16.8	10.43	0.462424	Metazoan-origin	FAU	RpS30 CG15697 Dmel_CG15697	HDUJA.g01767	-0.353421	1.38965e-05	DOWN	PARRI_15844	-0.113115	0.317025
RvY_14760.1	56.45	19.4	1	2	2	2	232	25.1	8.59	0.337798	Metazoan-origin	PEBP1 PBP PEBP	Pebp1 CG18594 Dmel_CG18594	HDUJA.g15749	0.235051	0.0149798	UP	PARRI_23514	0.497012	0.00971348	UP
RvY_08656.1	54.75	1.78	1	1	1	2	449	49.5	6.48	0.217959	Metazoan-origin	AHCY SAHH	Ahcy13 ahcY CG11654 Dmel_CG11654	HDUJA.g08080	-0.593905	1.38913e-19	DOWN	PARRI_15864	0.173024	0.145999
RvY_00579.1	54.73	9.39	1	1	1	2	277	29.7	10.24	0.329219	Metazoan-origin	RPS2 RPS4	RpS2 sop CG5920 Dmel_CG5920	HDUJA.g04487	-0.203885	0.00789702	DOWN	PARRI_07464	-0.0306686	0.829729
RvY_05384.1	54.5	9.25	1	2	2	2	346	36.7	8.22	0.260944	Metazoan-origin	MDH2 hCG_1818102	Mdh2 l(3)psg7 CG7998 Dmel_CG7998	HDUJA.g14933	-0.233883	0.00337007	DOWN	PARRI_09918	0.290346	0.000778565	UP
RvY_06655.1	53.6	14.71	1	2	2	2	333	34.6	4.64	0.556465	Metazoan-origin		CG14304-RB CG14304 Dmel_CG14304	HDUJA.g19235	3.0723	0	UP	PARRI_01507	-2.12353	0.448511
RvY_12435.1	52.88	3.21	1	1	1	2	467	51.4	6.4	0.269034	Metazoan-origin	CTH	Eip55E CG5345 Dmel_CG5345	HDUJA.g15307	0.0608997	0.465353		PARRI_13104	0.285963	0.0430214	UP
RvY_09370.1	52.2	7.69	1	1	1	2	143	15.8	10.67	0.322399	Metazoan-origin	RPS23	RpS23 CG8415 Dmel_CG8415	HDUJA.g02032	-0.459319	2.65981e-06	DOWN	PARRI_00670	-0.363698	5.75e-05	DOWN
RvY_01489.1	52.04	9.82	1	1	1	2	112	12.3	5.52	0.408397	Metazoan-origin	NEXN		HDUJA.g17243	-0.439737	4.13129e-08	DOWN	PARRI_01787	0.0089519	0.965873
RvY_04544.1	51.67	1.65	1	1	1	2	546	57	4.49	0.406588	Low similarity			HDUJA.g00200	-0.952767	7.39894e-28	DOWN	PARRI_20723	0.407138	0.56587
RvY_07018.1	50.67	7.2	1	2	2	2	347	39.1	7.33	0.432506	Metazoan-origin	CA7	CAH1 CG7820 Dmel_CG7820	HDUJA.g09632	1.92979	2.11905e-90	UP	PARRI_02474	0.0552555	0.84173
RvY_08640.1	50.6	12.2	1	2	2	2	295	36	5.85	0.489843	Indeterminate
RvY_10448.1	50.35	2.14	1	1	1	2	560	58.7	7.52	0.82808	Metazoan-origin		Nopp140 CG7421 Dmel_CG7421	HDUJA.g18656	0.261656	0.00250607	UP	PARRI_09175	1.11116	2.12e-20	UP
RvY_18007.1	49.33	10.73	2	1	2	2	177	19.7	5.29	0.186346	Metazoan-origin		CG14304-RB CG14304 Dmel_CG14304	HDUJA.g00073	-2.36192	1.05175e-11	DOWN	PARRI_11539	-0.100287	0.872863
RvY_07296.1	48.89	6.82	1	2	2	2	308	35.1	6.57	0.612764	Tardigrade-unique			HDUJA.g17663	-0.226966	0.0803865		PARRI_02120	1.09017	4.31e-07	UP
RvY_07723.1	44.9	2.46	1	1	1	2	407	44.1	6.57	0.273636	Metazoan-origin	PM20D2 ACY1L2		HDUJA.g17709	-0.557244	3.17483e-06	DOWN	PARRI_22328	-0.89235	0.00012161	DOWN
RvY_18357.1	44.33	5.16	1	1	1	2	426	48.1	5.03	0.341498	Metazoan-origin	RBBP4 RBAP48	Caf1-55 Caf1 Caf1-RB CG4236 Dmel_CG4236	HDUJA.g02099	0.107389	0.197925		PARRI_02382	-0.391029	0.0267671	DOWN
RvY_10794.1	42.61	9.09	1	1	1	2	110	12	5.95	0.205895	Metazoan-origin	TXN TRDX TRX TRX1	Trx-2 CG31884	HDUJA.g09750	0.0695336	0.481573		PARRI_15128	0.561597	2.68e-05	UP
RvY_03700.1	38.04	2.4	1	1	1	2	333	38.1	4.02	0.714744	Metazoan-origin	ANP32B APRIL PHAPI2	Anp32a Mapmodulin CG5784	HDUJA.g00505	-0.00363946	0.974595		PARRI_07129	-0.189848	0.226322
RvY_17765.1	38	5.29	1	1	1	2	189	22.1	4.79	0.394772	Metazoan-origin	SKP1 EMC19 OCP2 SKP1A TCEB1L	SkpA Dredd EG:115C2.4 skpA skpA-RC skpA-RH CG16983 Dmel_CG16983	HDUJA.g18586	-0.32935	0.000346546	DOWN	PARRI_03436	-0.364298	0.00498893	DOWN
RvY_03967.1	37.72	15.6	1	1	1	2	218	25	6.96	0.62361	Metazoan-origin	HSPB1 HSP27 HSP28	Hsp23 CG4463 Dmel_CG4463	HDUJA.g08916	-0.074429	0.347756		PARRI_10250	1.04267	0.0128664	UP
