# Supplementary material for: Stress-dependent cell stiffening by tardigrade tolerance proteins that reversibly form a filamentous network and gel
Source: PLoS Biol. 2022 Sep 6;20(9):e3001780. doi: 10.1371/journal.pbio.3001780 (PMC9592077; doi:10.1371/journal.pbio.3001780)
Supplement: S2 Data — (XLSX) [file pbio.3001780.s031.xlsx]

## Sheet: Tolerance proteins in T-DRYPs
gene family	description	# in T-DRYPs	# in total	p-value (fisher-test)	-LOG10(p-value)	IDs in T-DRYPs	IDs in total
CAHS	Cytoplasmic abundant heat soluble	13	16	4.91996e-21	20.308	RvY_00868 RvY_00944 RvY_00945 RvY_00946 RvY_01096 RvY_03957 RvY_16236 RvY_16824 RvY_16825 RvY_18645 RvY_07296 RvY_12773 RvY_13011	RvY_00868 RvY_00944 RvY_00945 RvY_00946 RvY_01096 RvY_03280 RvY_03957 RvY_16236 RvY_16824 RvY_16825 RvY_18645 RvY_07296 RvY_12093 RvY_12773 RvY_13011 RvY_14505
LEA	Late embryogenesis abundant	6	10	4.929e-09	8.30724	RvY_18279 RvY_15023 RvY_17897 RvY_18026 RvY_18030 RvY_08658	RvY_18279 RvY_18280 RvY_01467 RvY_02596 RvY_15023 RvY_17897 RvY_18026 RvY_18030 RvY_08658 RvY_12448
HSP20	Heat shock protein beta	4	7	2.897e-06	5.53805	RvY_17905 RvY_01018 RvY_13475 RvY_03967	RvY_17905 RvY_15789 RvY_01018 RvY_13475 RvY_03967 RvY_08665 RvY_01054
HSP70	Heat shock 70 kDa protein	4	13	5.452e-05	4.26344	RvY_12682 RvY_12994 RvY_14004 RvY_10061	RvY_12682 RvY_12994 RvY_14004 RvY_04263 RvY_10061 RvY_01154 RvY_17642 RvY_05471 RvY_11698 RvY_11688 RvY_15201 RvY_11689 RvY_11696
PRDX	Peroxiredoxin	2	9	0.009817	2.00802	RvY_07519 RvY_14834	RvY_05375 RvY_05376 RvY_11097 RvY_18374 RvY_00979 RvY_14602 RvY_07519 RvY_14834 RvY_07642
SOD_CuZn	Superoxide dismutase [Cu-Zn]	2	16	0.03023	1.51956	RvY_10893 RvY_00650	RvY_00651 RvY_03754 RvY_09480 RvY_03757 RvY_10893 RvY_00650 RvY_17310 RvY_06795 RvY_15948 RvY_13070 RvY_13431 RvY_15993 RvY_10892 RvY_00649 RvY_10894 RvY_00648
SAHS	Secretory abundant heat soluble	1	13	0.2021	0.694434	RvY_02430	RvY_01561 RvY_02365 RvY_02420 RvY_02421 RvY_02423 RvY_02424 RvY_02430 RvY_02431 RvY_02432 RvY_02437 RvY_02438 RvY_02618 RvY_03768
				p-value (chi-square-test)
up-regulated		72	1278	9.52698e-29	28.021
All proteins		336	19521
