# Supplementary material for: Stress-dependent cell stiffening by tardigrade tolerance proteins that reversibly form a filamentous network and gel
Source: PLoS Biol. 2022 Sep 6;20(9):e3001780. doi: 10.1371/journal.pbio.3001780 (PMC9592077; doi:10.1371/journal.pbio.3001780)
Supplement: S3 Data — Hd, H. exemplaris (formerly H. dujardini); Pr, P. metropolitanus (formerly Paramacrobiotus sp. TYO); Rv, R. varieornatus. (XLSX) [file pbio.3001780.s032.xlsx]

## Sheet: Sheet1
Name	ID	Sequence
HdCAHS1	HDUJA.g4182	MSGRNVESHMERNEKVVVNNSGHADVKKQQQQVEHTEFTHTEVKAPLIHPAPPIISTGAAGLAEEIVGQGFTASAARISGGTAEIHLQPSAAMTEEARRDQERYRQEQESIAKQQEREMEKKTEAYRKTAEAEAEKIRKELEKQHARDVEFRKDLIESTIDRQKREVDLEAKMAKRELDREGQLAKEALERSRLATNVEVNFDSAAGHTVSGGTTVSTSDKMEIKRN
HdCAHS4	HDUJA.g6166	MSNPNFQYEQQQQQQQQQQREGYVQEKEQHTSYVHTEVKMPMHLAQPVFMSSSEGLAKELIGEGFHASISRFTGASKEAVIYESPKLAKEAQDDFEGKQREQEQLAQAFEKELERRTEIYRKQAEKESELIRKELEKQHMRDVEFRKELADVAIENQKKQIDIESRYAKRELDRQRQMARESLERSKFQSEIQVNLETAVGATQSGSSTVAESEAVQVQCN
HdCAHS5_1	HDUJA.g17504	MSTRRWTSRQAALDRQRRDREMEAVARRSEEEVAKKTEAYRKTAEAEAEKIRRELEKQHARDVEFRKDLVESAIDRQKREVDLEAKYAKTELEHERKLALEPWNRSKLESNIEVNFDSAAGRTVTESHVVSQHTDISHPRMKFPFSVESDNTRTPPSIRTVPLWSPEVERIAVVLVATXXXXXXXXXNLAGHDDLQQAGLTPLSIMSTIVRTGGLIGWIREEDKEQKEKLKAEFFNKTVDVYLATFEKHLKTNVDGNREYFVGNATDLGGLSHCHPYGLYAGEEHKVILHFDSDSSHTTPAVYSYFKSKKSSTWERGLDGRQP
HdCAHS5_2	HDUJA.g17505	MFFQVSDLSACCLLTQGDSTSYTHTEIKAPLHVTSPILISSAEGLAQEIVGEGFTASAARVAGTATQEYVHETVETSRQAALDRQRRDREMEAVARRSEEEVAKKTEAYRKTAEAEAEKIRRELEKQHARDVEFRKDLVESAIDRQKREVDLEAKYAKTELEHERKLALEALERSKLESNIEVNFDSAAGRTVTESHVVSQHTDISHPRM
HdCAHS6_1	HDUJA.g16038	MSQQYEKKVERTEVVYGGDRRVEGSASASAEKTTNYTHTEIRAPMVNPLPPIISTGAAGLAQEIVGEGFTASATRISGAAATTQVLESQASREQAFKDQEKYSREQASIARAHDKDLEKKTEEYRKTAEAEAEKIRKELEKQHARDVEFRKDLVESAIDRQKREVDLEAKYAKKELEHERELAMNALEQSKMATNVQVQMDTAAGTTVSGGTTVSEHTEVHDGKEKKSLGEKIKSLF
HdCAHS6_2	HDUJA.g17608	MSGRNVESHMERNEKVVVNNSGHADVKKHQQQVEHTEFTHTEVKAPLIHPAPPIISTGAAGLAEEIVGQGFTASAARISGAFGRNGRKEARRDQERYRQEQESIAKQQEREMEKKTEAYRKTAEAEAEKIRKELEKQHARDVEFRKDLIESTIDRQKREVDLEAKMAKRELDREGQWPRRRWNDHVWPPTLRSISTVQLVIPYPVGRPSPALTRWKSSATRLQYGCGIPADSTFFLLPF
HdCAHS8	HDUJA.g17506	MQQNNENFERVVERSEVRQECQQPCREEESRQEEHNSSYLHTEVRAPVPNIPPPMMSGSAGLGQALVGEGFQASAARISGGSQEMNIQPSEKLLQEAAMDKERYAREQEAIQNRLQSETERKTEAYRKTAEAEAERIRKELEKQHERDIEFRKDLVQGTIDSQKKQVELGAIMAKRELDREAKLARDALEQSKMATNVEVNFDSAAGHTVSGGQTVSQSTKVTREKK
HdCAHS9	HDUJA.g17663	MTHYKEDEELLEHLREDSGFQAFKTKAVDDVVAGNGNTHSELHETVKEKASVSSASSSSSSSPPSTGRSSVERHVTYTHTEAKSGPLIHTTHPVVLSSASGMLAHEIMEEQSGFMASATHVSGSEHGVAAAHESPELREQRLKDEAKYREKQDEIARKHDKHLEKVTEEYRKKTEAEAEKIRKELEKQYKRDIDYRKEMVDESVKRQKKELELEVKYAKKELDHERLLAKEALEQSKMHTDVLVNLDTSAGHTVSGGSHVTEEEYSEHHTEHKKTIAEKLKETFTGHH
HdCAHS12	HDUJA.g18862	MSHTHEQKFERVEERTIDEKKGTEEVRVGIDTGYGDPALNFQPTDATLVRTPCVGGDVMSSNRSSACSSGVAGASQFASHSMRDSSSGNVVKEAEKTTSYTHTEAHAPLITPSQPFIVTGAAGLAQEIVGEGFTASASRISGGAVNTKVIETAEMRQKELREQEQFAREQAAIIQHHDKDLARKTEKYQKEAEAEAEKIRKELEKQHARDVEFRKDLVETAIDRQKQEIDLEAKKAKADLERERQMAKEALDNSKMQTNIEVQMNSAAGMTTSGGTSVSESHVSKNF
HdCAHS14	HDUJA.g2926_2925 *	MATKESKYERVEKVNVDADGATLVKNIGEDRGKEDPGMNYQDKRPANLVPGAPAGVIPNRIESLPTDRAGQRLREHLSESERLRGSRSSTSSKSSASWSPASSTANSSSNVSSSDNSERASPASRNSNPGMNNGMTTQRTTVITESSVQGLGAQRTVPIQPHQQREDHELESRRDGRTYTEDKELTIPAPVVAPQIHAHQQVNMSGGTSATIHATTDLHLASEAQINDMGPEEYERYRAKVEALARIHEDETSRKAAAYRNAVEADAELIRQTLERQHMRDIEFRKDLVESSVDRQQQEIRLEAEYAMRALEQERVNARAALDQAMASTNIDVNIDSAIGTTHSQGRVTTTSESRTSQARGPATAAVI
HdCAHS16	HDUJA.g1486	MSNYQQESSYQYSDRSNNGQQQEQQEKKEVEHSSYTHTDVKVNMPNLIAPFISSSAGLAQELVGEGFQASVSRITGASGELTVIDTEAETEEARRDMEAKAREQELLSRQFEKELERKTEAYRKQQEVETEKIRKELEKQHLRDVEFRKELMEQTIENQKRQIDLEARYAKKELERERNKVKRVLERSKFHTDIQVNMEAAAGSTHSGSSSVAVSESEKFQTNN
PrCAHS1_1	PARRI_17120	MSSRVERHMEAEVCRGGAYCPPNCAYHNRNMKSEQYERKEVHRDDSRQPQQEMRRDSAGSRQQQQEMRRDSAGSRQQQQEMRRDDSRQQQEVRRDNSDSRQQQQQPQYQEVRVERETYEQQPRDSRGEQRDDYNRQQQVYRGERRDDYDRPPMREHEKEVVNETHVHTEIRAPLVAPPVAHVEVQGGFGDLAAGFTGSSARYTATSGEVFVQPSPRALEEARRDSLSHQKEADSIARAHEQDLMKRSEKYQSETEAEALKIRKEMEKQHERDIAFRKSLIDSAVDRQIREVDLEARMAKRELLREAQIAKEQLDRASAATTVEVDLKTAVGHTHSAGVTASETVMRDVRTNQ
PrCAHS1_2	PARRI_20152	MSSSQSQRSEAHIEHHQEVRKEGSGATQTQHAEKEHTVHTGYTHTQVTAPLVAPAPPIIQTPRMAEELVGGFTGSAARYTATTGELNIQPSERLLQEAARDSAAHSRESEAIAKAHERELEKKTEQYRKEAEAEAEKIRKELEKQHERDIEFRKGLIDSAIERQKREVELEAKMAKRELEREAQLAKEALERSKLATNVEVNFDSAVGHTASVGTTVSESESVTRDVRKTGH
PrCAHS2_1	PARRI_16931	MSQHHHAHNYECYSHTSGAKEDTHMASGEKEVHTTSYTHAEAKAPVLNVPDPLTVTGIAGLGQTLVGEGFAASAVRASGESERVTVLPNEHLTEEARRDQEKYQKEKEAIAERQKHALEAKTEAYRKEAEQQAEKIRKEMEKQHERDVGFRQELVSETIAAQKKQVDLEAQMAKKQLEREGQAAREALEKSKMTSNVEVNFDTAIGHAVSGSTTVESEVNKLN
PrCAHS2_2	PARRI_16931-2	MSQHHHAHNYECYSHTSGAKEDTHMASGEKEVHTTSYTHAEAKAPVLNVPDPLTVTGIAGLGQTLVGEGFAASAVRASGESERVTVLPNEHLTEEARRDQEKYQKEKEAIAERQKHALEAKTEAYRKEAEQQAEKIRKEMEKQHERDVGFRQELVSETIAAQKKQVDLEAQMAKKQLEREGQAAREALEKSKMTSNVEVNFDTAIGHAVSGSTTVESEVNKLN
PrCAHS6	PARRI_10208	MTTVEKKVVEKVEVRTTGNAVPPVCSNVTCTTVCDPKCTERHEHHHHSGVACNTVCAPACTERHEHHQHHHHEHDRTCETHEHSTNYTHTEVKAPVLNPPAPFVVTSASGLAEEIVSEGFSASAARVAGEATATAVCETAASSKQAAVDRERYEREKAAIARQHEKELEKKTESYRKQAEAEAEKIRKELEKQHARDVEFRKDILETTIDRQKKEVELEAKMAKKELEHERQLALEALERSKMATNIEVNFESAAGRTVSEGTVVSEHTDIVHPRM
PrCAHS8	PARRI_07683 **	MEHKTTVCQEKHTHTEKCRMESHGHQETVHSGYTHTEVRAPVVAPAPPIVATNVAGLAEEVVGKGFTASAARITSTSQEASLTPSPQLQEAARRDEERYQRERDAIAMQHEKDLERKTEAYRKTAEAEAEKIRKELEKQHARDVEFRKDLVDTSIQRQKQEVELEARLAKKELEREAELAKEALEKSKLATNIEVKFDSAIGHTESAGTTVSQSESVTRTVKQ
PrCAHS12_1	PARRI_02120	MPHTHEHKEIKEVRTSDGHLVESIKNVSSSTHVDSDTLDTAVTRTTINAPLIHPTTTAVSVNAVSGLAQELLGEGLTASVERVTAGARDEIIYETPEQLERKRDRDEKYYREKEKIREKHEKEIAKLTEDYREKTEKETAKIRKEMEKQHERDVEFRSKLVEDAIKRQKEELELEAKFAKKELERQRELALDALENSRMHTDISVNMDTTAGHTVSSGHVDK
PrCAHS12_2	PARRI_02228	MEHTETRKTAVDSAAGRTYTSMETETVIKDQPGSTYEALREHDNHSPTSSHQSSFQEKQTVYTHTDARKPSLGNVQPVVISTATGLAQEIVADGFQASAASVHVSAGSAATITESPQTYELKLRDLEHYRREQESIARKYEKEVEKLTEKYRRKTEAEAEKIRKELEKQHARDVEFREKLVQEAVARQKEEILLEAKYAAKELERQRTLAMEALERSRHHANIQVNLDTVAGHTVSETQNIVTHYQSHDSIGADHKSIGAKIKEAIMGKHE
PrCAHS12_3	PARRI_02229	MAQEVNHSEHRTDFSDAEGGSFEKTVELKCEFRAPSATSSGHSQSEKKENVSYTYTDVRTPQINPPAPVLIISSAAGLAQEIVGEGFSASAARVTGASPQVTVTETLTSQEKYLREQENYRKEQEALVRKYERAVEKMNEEYRKKTEQEAEKIRKEMEKQHERDIEFRKELMEKAIERQKEEIALEAKYARKELERQREMAMEALDKTKKQADVQVNLDTMAGHTVSESQSQSQQMEVVDIPADQKEPHKSLSAKLRDTFTSK
PrCAHS12_4	PARRI_04919	MSHHEEKFERVEERTVDPSRGLQEVRVGMDTGHGDPALNFQPTDATLVKGKTVVTGADAAGLTTGATQYSSAATAQSGTRTFEAEKNTSYTHTEVRAPLIAPMAPIISTGSAGLAQEVIGEGFTASAARVTAGSQAGTVVETAEMREKALKDQEHYQREKEAIARSHEKELEKKTDSYRKEAEEEAEKIRKELEKQHARDVEFRKEMVDTTIERQKREVELEAKYAKKELEHERQLAQDALDKSRMATNIEVSMDTAAGRTVSGGTTVSESVTTHHEVHEKEKKSLGEKIKDTFLGR
PrCAHS14	PARRI_09358	MPLFGSKKDKKHKDDIVVDERDIAVERDRDSLGSRDVSRDHVSYGSHDLPTTDKHAQEFKYERVEEIHVDGNGNAELRDVRVDRGGEDPGMNFKDKRPPALVPGAPVGYVPEIHELDSVANQREGIQNYFADNTTVSQTQRASREPSLIQEKTVVREDTLRDRDGIPPINSTPASERYSQRSVSQTSDDTASVASSVSSMSSISRASERTTGTADRINIARQEAPALGREVNFVQQGIENLQNLPQLNREERYISERRSEIHSVPNIPPAVEMNRAPMYRQEADIIIPGERREVIEKTEILRSAAPARFQERIDVITVPVQRMETAQMEHVRSGVTYTNDKEIIIPGPMVAPPIPSVTHDLLAQGSGGTSAEIHASTNIDLLANTQLQGQSPEEYERYR…
PrCAHS16_1	PARRI_14986	MEVQREQQQSKQQYSREQRDQREQREVQHSEVEQTSYMQTQIKVPIMKLPTPSIITVPLAQELVGEGFQASISRISGVSEEIQIVENAQLEEETRRDYEAKQREQEQLQLAFEKEVEKKTEAYRKQQEIEAEIIRKELEKQHIRDVEFRKELVEHAIENQKRQIDIESRYAKKELERERAKARMMLEKQKFHSDISVNLESHAANTQAGEQLQVVSESEKFQSNQKVSCGQQRAG
PrCAHS16_2	PARRI_15186	MSVEAMNMSMNPDAVFIPPEQQQQQGREVQQERKEAQQTSYMTSQVKVPMMHLPSPFMSTGFSAQELIGEGFQASISRISAVSEDMRQLDSPELDEEARKDMAAKQREHDMLTQQYEKEVERKTEAYRKLQEAEADKIRKELEKQHLRDVEFRKDMVEMAIDNQKRQIDLESRYAKKEMDRERTRCRLMLEQQKFHSDISVNLEASAAHTETSGQCVSESQKFTENNRQLKK
RvCAHS1	RvY_00944	MPYEKHVEQTVVEKTEQPGHSSTHHAPAQRTVAREQEEVVHKEFTHTDIRVPHIDAPPPIIAASAVGLAEEIVSHGFQASAARISGASTEVDMRPSPKLAEEARRDAERYQKEHEMINRQAEATLQKKAEEYRHQTEAEAEKIRRELEKQHERDIQFRKDLIDQTIEKQKREVDLEAKMAKRELDREAQLAKEALERSRMATNVEVTLDTAAGHTVSGGTTVSSVDKVETVRERKHH
RvCAHS2	RvY_00946	MSRDQGSTEYDANQRQEQHQEQHNTSYTHTDVRTNIPNIPAPFISTGVSGLGQQLVGEGFTASAARISGQSSETHVQMTPEMEAEARKDRERYERELQAINERHQRDIEGKTEAYRKQAEQEAERLRKELEKQHQRDIEFRKSLVQGTIENQKRQVELEAQLAKRELDREARLATQALDQSKMATDVQVNFDSAVGHTVSGATTVSQSEKVTQSKH
RvCAHS3	RvY_16236	MSSRQNQQSSSQHSSSSQQGGQGGQGVQGSSSYSRTEVHTSSGGPTIGGAQRTVPVPPGSHSEVHEEREVIKHGTKTESETHVVTVPVTTFGSTNMESVRTGFTVTQDKNLTVAAPNIAAPIHSNLDLNLGGGARAEITAGTTVDLSKIQRKDLGPEEYARYKAKVEQLARQDEQDAGMRAAQYREEVERDAELIRQILERQHIRDLEFRKEMVENQVNRQEREIQLEAEYAMRALELERNAAKEALESAKAQTNVNVKVESAIGTTVSKGAIQTSADKSSTTKTGPTTVTQIKHTEQHTERR
RvCAHS4	RvY_00868	MSTQQQNVQWEQNQYSTGTNGQPQDGQVHEANKEQHTSYVHTEVRMPQLPTPVFMSSSEGLAKELVGEGFHASISRISAGVQNMEIYDSPQLQAEAQRDYEAKMAEQEHLTKIFEKEIARRTELYRKEQEAESEKIRKELEKQHHRDVEFRKELVEAAIEQQKRQLDLESRYAKKELDRQRQMARQALEHSKFDQKIEVTLDSAAGQTHSHGETHSESEKVSRK
RvCAHS5	RvY_00945	MERTVEKSVEVRTTGSSHPSNVTSSQYTVERETTIPATLGDATYTGTPYPHGGLGHSSSQSSSDSQERVTNYTHTEVRVPQVSMPAPIIVTSASGLAEEMVGSGFTASASRVTGSSVEQMVQESPALHQKSLEEAERHDHELAKVTEKMDHKMEKKAEKYRKEAEKEADKIRKLMEKQHEKDVEFRKELVETSIEKQKKEIEIEAKHAKAELEHERQLALEALERSKMTSNVEVNFDTSVGQTVSESHVGTHRTDISHPRM
RvCAHS6	RvY_01096	MEQQHFEKTVITQQQGGDSSAAHHASSAHHTEQQTQSSSYTHTEVSAPVITAPPPIISTGAAGLADQIVGQGFSASAARISGASVDVAVAETPEMRQKSAEDQARYQREQEAIARAHEKDLEKKTEHYRKEAEAEAERIRKALEQQHARDVEFRKEVVESAIDKQKREVDLEAKYAKKELEHERELAMNALEQSKLQTNVQVQMETAAGTTVTGGTTVSQHTEVTHEEHKEKKSLTDKIKSLF
RvCAHS7	RvY_03280	MPVLPMSEEMSESVTTYNAGDHNGHKPVMAAAAHASSNVKQQQQQQQQAAPAQPQVTAATHKDLIGHRAQTYSSINPPAIHLSPVLVSPGTMGPADEIVGHGLVASAACVSATATPFVFETAEQAEKSLKDREDYLREQEKISLEHEKKLEKLTDSYRKSTEEEAERIRKELEKQHERDVAFRKDVLNSTIDRQQKEVDLQVKYAKKQLEHEREMAIHALEEAKAQAEVHVQMDTAAGTTFSDVNSSASETPQIKEKKSLGSKLKSLL
RvCAHS8	RvY_03957	MSQRASEHSSSSHQSSGQSGQSSQHVQEQNTSYTHTDVRTNVPNVPPPVISTSAAGLSEQMVGQGFTASAARVSGQSTEAHVQMTPEMEAEARKDRERYERELEAINQRHQKDIEGKTEAYRKQAEAEAERLRRELEKQHQRDVEFRKSLVQGTIDNQKKQVELEAMMAKRELDREAKLAQDALEKSKMATDAQVTFESAVGHTISGSTTVSQSEKVSQSKK
RvCAHS9	RvY_07296	MSSAALSWLHGEHYATTDKPFSDIYALLEDFHVSQEPHKMTHYKEDEITAQAAREAGGIDAFHTKSVTTIDGHGERHTELSELVETSGTGHHHHHHGLPGFPHLPDLHLGRRRSSASSHAHTTYTEAAELPIHTTHPIVLTSAGGVLHDVVSDHSSFGATAERVATHDIVHDLQETPEARDKRLREEAKYQHEKDRIAREHEEHMAKVTGKYLEKTEHEAERIRKELEKQYKRDIDYRKELVEDSVKRQKQELELEAKFAKKELERERELAKAALELSKMHTDVQVNMETAAGHTHSNSHTSVQRTEK
RvCAHS10	RvY_12093	MPLHHDTTLSHMEQDRSKTSSYTHSEATAPLIHPTPPIIATGTEGMAQDIVGHGFAASATRVTSQTATGIVHETPQTLEQAHAYQQKHDKEQEDIRGQAEKELEKKTEKYRKEAEEQAEKIRKELEKQHHRDIEFRKEVVESAIDRQKREVELAADYAKKRLEHEKALAMDALEQSKLRTDIQVNMNTATGSTSTGATVRSEHTEFHTTPGDTVGSLMRQY
RvCAHS11	RvY_12773	MAGKEQKFERVEKVDVDSTGNATLKTVGVDRGGEDPALNFQDKRPAGLVPDPTVTGMMGHQGSATELHSSGTSGMGSSSTTRHSSSSHTSSGSAMGSHHHSSGMGSASSGLSGSMHSGGSSGMGGGATTYQRTEVTTTTGGPTIGGLQRTVTVPTGAHSTIREQTDVIKHHTSGGATQSETHVISVPVTSFESSNMESVRTGYTYTEDKALTVAAPQLAQPIHTTLDLQLGGGASAEIHAGTTVDLTQMQRKDLGPEEYARYKAKVEALAAKDERDAGKRAAMYREEVERDAELIRQILERQHIRDLEFRKEMIEHQVNRQEREIQLEAEYAMRALELERKAAREALEEAKAQTAVDVKFDTAIGVTISKGSISTSAEKHSSSHTGGATSTTTTTEQQR…
RvCAHS12	RvY_13011	MSHTHEQKFERVEERKVDDKKGLQEVRVGVDTGHGDPALNFTPTDATLVRTGGVGGTTASSHSSHMSSSTGGAVTGASQYSSTMHQEGGHMTTEASKNTSYTHTEVRAPVIDTAPPIISTGASGMAEQIVGQGFTASAARITGSSADVNIVETAEAREKRMRDEEKYAREQEAINRHADKDLEKKTEAYRKEAEHEAEKIRKALEKQHERDIEFRKEVVGSTIEKQKAEIELEAKRAKAALEHERQLANDALERSKMHTDVQVTMDTAAGHTVSGGTTMSSSEQHSSSHSSSRTGGL
RvCAHS13	RvY_14505	MSHHVGDHHDYKEYTHTEMKAPVIQSMSPVIASGVSGLAEELVSHGGTTSTARVSASAVPIVHDTPELRQKSAEDNARYQREQETIARQHEKDLEKKTEAYRKEAEAEAEKIRKQLEAQHARDVEFRKEIVETAIDRQKREIELEAKYAKKELEHERQLALKALEQSKLATNVRVQMDTSAGSTFSSGVSTHVVTNNK
RvCAHS14	RvY_16824	MAMRSDKHSTSSGANKEAKYERVEKIDVDKAGHTNLRDVREDRGGEDPALNFQDKRPAGLVPGAAVGMIPTQSSETEVRSASSLSSGRASDQYAGRTSSMSSHTSGSSTVGSHTHGSIRHDSASMDSGVASGGAGAYSYQRTEVTSTSGAGPRLGGLQRTVIVPPGPHSQIHEQTDIIRHKTATQSETHMIQVPVTTFGSTNMESVRTGYTVTEDKPLTIAAPVLAQPIHTRLDVQLGGGASAEIHAGTTVDLSAIQGQDLGPEEYARYRAKVEALAREDEREAGLRAAEYRTEVERDAETIRQILERQHIRDLEFRREMIEHQVDRQEREIQLEAEYAMRALEMERQAARKALETAKAQTHVDVRVDTAIGTTISKGAISTSAEKKSTSQVGPTTVTS…
RvCAHS15	RvY_16825	MSHRDRTSSGSHKTKEVKYERVEKMHIDGTGQVNHREVREDQGGEDPYLNFKDKRPDDLMPGEAAGVVPHLVTAETIEAARLKEAEENTSRHSSVSTRAVDSDYSSIHSAAIGNVEKTTTVTTRSREMEPEYTQVVTGGRAPSAQIVSAVNLGPSEYYDSPVRTSSVSSHVSAAPSLGRHTETYVREDLTTTGMSSHVSASLGQRDRPLDSEVKVRRTAVTSAGGVSQGLRTLHDIELESSSGGSHHLARADSGLEYQRTEVVTHGGPSIGGVQRTVVVPTGAHAQIHQETEVIRHGHATPSETHVIQVPVTTFGHTDMESVRTGFTVTEDKPLTIAAPSLAAPIRNHLDVNLGGGAHAEIHAATTVDLSAVQRSDMGPEEYARYKAKVEALARRDERE…
RvCAHS16	RvY_18645	MADYQQQNVYVSENNNSGYQQDGQQNEQSKKEVEHSSFTHTDVKVNLPHIPAPFISTSAGLAQELVGEGFQASVSRITGASNELHVEETEQQSEEVRRDNIAKQHEIEQLNKQFERELERKTELYRKQQEVETERIRKELEKQHLRDVEFRKELVEQTIEQQKKMIDLEARYAKKELERERQKARQTLERAKFHTDIQVNMDASAGNTQSSSSTVSQSEKVTQSYKQN
	* HDUJA.g2925 and HDUJA.g2926 were erroneously annotated as a split of a single gene. The sequence was mended based on the transcriptome data.
	** PARRI_07683 was erroneously annotated as a fusion of two consecutive genes. The sequence was mended based on the transcriptome data.
