# Supplementary material for: Stress-dependent cell stiffening by tardigrade tolerance proteins that reversibly form a filamentous network and gel
Source: PLoS Biol. 2022 Sep 6;20(9):e3001780. doi: 10.1371/journal.pbio.3001780 (PMC9592077; doi:10.1371/journal.pbio.3001780)
Supplement: S4 Data — (XLSX) [file pbio.3001780.s033.xlsx]

## Sheet: Fig. 1C
All proteins	Protein ID	IUPred2A		T-DRYPs	Protein ID	IUPred2A
19521 proteins	RvY_00001	0.327236		336 proteins	RvY_03957.1	0.733333
	RvY_00002	0.458209		Also retrievable from S1 Data	RvY_16236.1	0.655402
	RvY_00003	0.274429			RvY_17108.1	0.715086
	RvY_00004	0.49155			RvY_13011.1	0.724276
	RvY_00005	0.33846			RvY_01073.1	0.301874
	RvY_00006	0.16534			RvY_10136.1	0.638052
	RvY_00007	0.243162			RvY_08490.2	0.73857
	RvY_00008	0.36961			RvY_18026.1	0.663491
	RvY_00009	0.399098			RvY_05566.1	0.451799
	RvY_00010	0.521923			RvY_11063.1	0.842464
	RvY_00011	0.27145			RvY_05530.1	0.552644
	RvY_00012	0.591846			RvY_17692.3	0.439516
	RvY_00013	0.375494			RvY_16447.1	0.252835
	RvY_00014	0.453004			RvY_05668.1	0.621169
	RvY_00015	0.439196			RvY_07563.1	0.39665
	RvY_00016	0.308992			RvY_00946.1	0.69356
	RvY_00017	0.249154			RvY_05755.2	0.548909
	RvY_00018	0.393689			RvY_07290.1	0.37021
	RvY_00019	0.256083			RvY_16129.2	0.588255
	RvY_00020	0.321096			RvY_12773.1	0.662157
	RvY_00021	0.245632			RvY_06556.1	0.173027
	RvY_00022	0.280178			RvY_18645.1	0.596056
	RvY_00023	0.489018			RvY_05587.1	0.229342
	RvY_00024	0.740258			RvY_00945.1	0.699984
	RvY_00025	0.305248			RvY_16824.1	0.639202
	RvY_00026	0.604327			RvY_13323.1	0.371786
	RvY_00027	0.662133			RvY_01096.1	0.665828
	RvY_00028	0.398025			RvY_00944.1	0.675617
	RvY_00029	0.252059			RvY_16825.1	0.61016
	RvY_00030	0.297275			RvY_16785.1	0.478884
	RvY_00031	0.304066			RvY_00879.1	0.737099
	RvY_00032	0.273067			RvY_15115.1	0.456751
	RvY_00033	0.192956			RvY_12766.1	0.23411
	RvY_00034	0.312981			RvY_18401.1	0.636253
	RvY_00035	0.246622			RvY_08658.1	0.572358
	RvY_00036	0.16379			RvY_09749.2	0.564614
	RvY_00037	0.113753			RvY_04440.1	0.353271
	RvY_00038	0.287732			RvY_07571.1	0.722372
	RvY_00039	0.254023			RvY_17964.1	0.759158
	RvY_00040	0.430477			RvY_08508.1	0.633617
	RvY_00041	0.425993			RvY_18124.1	0.446171
	RvY_00042	0.198611			RvY_02549.1	0.261487
	RvY_00043	0.462748			RvY_10057.1	0.234654
	RvY_00044	0.447221			RvY_00868.1	0.620438
	RvY_00045	0.54528			RvY_08838.1	0.521964
	RvY_00046	0.191522			RvY_01044.1	0.263106
	RvY_00047	0.230548			RvY_13475.1	0.708718
	RvY_00048	0.457207			RvY_10516.1	0.389217
	RvY_00049	0.200905			RvY_12384.1	0.429007
	RvY_00050	0.30959			RvY_03866.1	0.237355
	RvY_00051	0.229207			RvY_08508.5	0.633617
	RvY_00052	0.236214			RvY_02388.1	0.413745
	RvY_00053	0.376952			RvY_05670.1	0.413277
	RvY_00054	0.505181			RvY_05755.3	0.548909
	RvY_00055	0.130609			RvY_12637.1	0.332642
	RvY_00056	0.533853			RvY_00186.1	0.197251
	RvY_00057	0.220636			RvY_15624.1	0.317043
	RvY_00058	0.162182			RvY_15407.1	0.545051
	RvY_00059	0.161427			RvY_00799.1	0.359639
	RvY_00060	0.438876			RvY_06734.1	0.294224
	RvY_00061	0.310831			RvY_17455.1	0.354853
	RvY_00062	0.51926			RvY_10061.1	0.374247
	RvY_00063	0.192988			RvY_17897.1	0.758209
	RvY_00064	0.391551			RvY_12633.1	0.305981
	RvY_00065	0.670944			RvY_17568.1	0.447692
	RvY_00066	0.736348			RvY_11050.1	0.416876
	RvY_00067	0.221357			RvY_12370.1	0.349053
	RvY_00068	0.206789			RvY_10041.1	0.114409
	RvY_00069	0.538038			RvY_04718.1	0.6474
	RvY_00070	0.128157			RvY_19000.1	0.304173
	RvY_00071	0.230553			RvY_06615.1	0.379316
	RvY_00072	0.123093			RvY_18006.1	0.71205
	RvY_00073	0.689517			RvY_14449.1	0.403917
	RvY_00074	0.17245			RvY_01407.4	0.493637
	RvY_00075	0.26421			RvY_12917.1	0.370774
	RvY_00076	0.23879			RvY_03409.1	0.640695
	RvY_00077	0.278247			RvY_15604.1	0.618807
	RvY_00078	0.252118			RvY_13575.1	0.739479
	RvY_00079	0.564918			RvY_18498.1	0.570376
	RvY_00080	0.311775			RvY_12537.1	0.541141
	RvY_00081	0.390783			RvY_14228.1	0.767425
	RvY_00082	0.231401			RvY_17905.1	0.555061
	RvY_00083	0.251787			RvY_09835.1	0.503961
	RvY_00084	0.156998			RvY_02256.1	0.426247
	RvY_00085	0.136703			RvY_04273.1	0.10298
	RvY_00086	0.400665			RvY_13994.1	0.479383
	RvY_00087	0.333349			RvY_12994.1	0.371947
	RvY_00088	0.108834			RvY_04937.1	0.45045
	RvY_00089	0.067004			RvY_15542.1	0.228804
	RvY_00090	0.377298			RvY_12594.1	0.651036
	RvY_00091	0.645209			RvY_18167.1	0.264218
	RvY_00092	0.444611			RvY_00798.1	0.385223
	RvY_00093	0.525865			RvY_04623.2	0.470129
	RvY_00094	0.43812			RvY_01278.1	0.548444
	RvY_00095	0.0407532			RvY_01119.1	0.423882
	RvY_00096	0.715956			RvY_09390.1	0.36185
	RvY_00097	0.286624			RvY_19359.1	0.316743
	RvY_00098	0.353992			RvY_08084.1	0.382672
	RvY_00099	0.221451			RvY_10040.1	0.213759
	RvY_00100	0.0728424			RvY_17337.1	0.207662
	RvY_00101	0.17642			RvY_16775.2	0.408757
	RvY_00102	0.197949			RvY_03940.1	0.169591
	RvY_00103	0.557725			RvY_13652.1	0.460275
	RvY_00104	0.194319			RvY_15927.1	0.513637
	RvY_00105	0.0739514			RvY_13880.2	0.293702
	RvY_00106	0.209294			RvY_13337.1	0.676722
	RvY_00107	0.340895			RvY_01180.1	0.247214
	RvY_00108	0.204775			RvY_05742.1	0.775423
	RvY_00109	0.195727			RvY_09404.1	0.428086
	RvY_00110	0.344275			RvY_03959.1	0.252177
	RvY_00111	0.295025			RvY_12010.1	0.311515
	RvY_00112	0.187714			RvY_13642.1	0.520543
	RvY_00113	0.272941			RvY_10245.1	0.296981
	RvY_00114	0.285108			RvY_00650.1	0.482881
	RvY_00115	0.141422			RvY_12712.1	0.323093
	RvY_00116	0.133918			RvY_18030.1	0.726868
	RvY_00117	0.0748435			RvY_13950.1	0.332496
	RvY_00118	0.380198			RvY_12764.1	0.290247
	RvY_00119	0.253523			RvY_05693.1	0.30528
	RvY_00120	0.196754			RvY_07242.1	0.302409
	RvY_00121	0.313894			RvY_06028.1	0.792653
	RvY_00122	0.61094			RvY_13436.1	0.560642
	RvY_00123	0.273143			RvY_14963.1	0.647651
	RvY_00124	0.202011			RvY_13322.3	0.255243
	RvY_00125	0.236325			RvY_14515.1	0.236746
	RvY_00126	0.0948025			RvY_05937.1	0.480911
	RvY_00127	0.0434013			RvY_06740.1	0.680771
	RvY_00128	0.185684			RvY_03710.1	0.429804
	RvY_00129	0.335589			RvY_08128.1	0.230582
	RvY_00130	0.0486846			RvY_18443.2	0.383897
	RvY_00131	0.116179			RvY_15820.1	0.353979
	RvY_00132	0.248263			RvY_02061.1	0.646575
	RvY_00133	0.224372			RvY_12593.1	0.77409
	RvY_00134	0.359354			RvY_17552.1	0.229215
	RvY_00135	0.259635			RvY_12682.1	0.368161
	RvY_00136	0.454233			RvY_18251.1	0.493889
	RvY_00137	0.445132			RvY_15405.1	0.55316
	RvY_00138	0.15472			RvY_10964.1	0.26961
	RvY_00139	0.190499			RvY_14843.1	0.411562
	RvY_00140	0.29547			RvY_09312.1	0.442721
	RvY_00141	0.218451			RvY_16694.2	0.570503
	RvY_00142	0.523851			RvY_00299.1	0.27189
	RvY_00143	0.33364			RvY_01314.1	0.272517
	RvY_00144	0.48118			RvY_05677.1	0.811202
	RvY_00145	0.588593			RvY_09797.1	0.219905
	RvY_00146	0.248471			RvY_16375.1	0.2149
	RvY_00147	0.300736			RvY_07342.1	0.445611
	RvY_00148	0.269043			RvY_07464.1	0.401185
	RvY_00149	0.579256			RvY_15000.1	0.468313
	RvY_00150	0.420676			RvY_02498.1	0.467349
	RvY_00151	0.332452			RvY_18328.1	0.290963
	RvY_00152	0.154383			RvY_03818.1	0.757212
	RvY_00153	0.329804			RvY_14221.2	0.408431
	RvY_00154	0.10857			RvY_10575.1	0.34858
	RvY_00155	0.36007			RvY_12470.2	0.293641
	RvY_00156	0.224236			RvY_08070.1	0.40552
	RvY_00157	0.577437			RvY_19200.1	0.392418
	RvY_00158	0.313491			RvY_07809.1	0.53511
	RvY_00159	0.154124			RvY_17224.1	0.828755
	RvY_00160	0.456502			RvY_01158.1	0.912727
	RvY_00161	0.164327			RvY_15703.1	0.605547
	RvY_00162	0.0598585			RvY_14502.2	0.359419
	RvY_00163	0.318732			RvY_14544.1	0.53274
	RvY_00164	0.584397			RvY_13500.1	0.383712
	RvY_00165	0.132278			RvY_10818.1	0.361386
	RvY_00166	0.060714			RvY_10056.1	0.140968
	RvY_00167	0.242908			RvY_01330.1	0.510036
	RvY_00168	0.135665			RvY_10069.1	0.363986
	RvY_00169	0.366463			RvY_14004.1	0.360299
	RvY_00170	0.344122			RvY_08827.1	0.45282
	RvY_00171	0.383881			RvY_07189.1	0.387885
	RvY_00172	0.179983			RvY_18465.1	0.661463
	RvY_00173	0.258197			RvY_17830.1	0.32496
	RvY_00174	0.415206			RvY_09238.1	0.188272
	RvY_00175	0.0530672			RvY_13628.1	0.496197
	RvY_00176	0.0264659			RvY_10496.1	0.191687
	RvY_00177	0.263086			RvY_17338.1	0.169954
	RvY_00178	0.109036			RvY_06008.1	0.354838
	RvY_00179	0.169358			RvY_16132.1	0.432459
	RvY_00180	0.461638			RvY_12993.1	0.339675
	RvY_00181	0.306994			RvY_18279.1	0.569213
	RvY_00182	0.265589			RvY_19496.0	0.315557
	RvY_00183	0.638865			RvY_10463.1	0.392122
	RvY_00184	0.226376			RvY_07802.1	0.222235
	RvY_00185	0.275615			RvY_01241.1	0.287826
	RvY_00186	0.197251			RvY_17201.1	0.446888
	RvY_00187	0.235744			RvY_11608.1	0.301473
	RvY_00188	0.108989			RvY_02430.1	0.323275
	RvY_00189	0.321421			RvY_08641.1	0.473195
	RvY_00190	0.160535			RvY_07519.1	0.2723
	RvY_00191	0.512841			RvY_09979.2	0.664154
	RvY_00192	0.114188			RvY_03855.1	0.501607
	RvY_00193	0.286604			RvY_12774.1	0.744968
	RvY_00194	0.722611			RvY_06261.1	0.418019
	RvY_00195	0.246749			RvY_04982.1	0.382342
	RvY_00196	0.322545			RvY_04358.1	0.487753
	RvY_00197	0.125724			RvY_00170.1	0.344122
	RvY_00198	0.0781025			RvY_16233.1	0.858116
	RvY_00199	0.242439			RvY_09534.1	0.492283
	RvY_00200	0.23976			RvY_17548.1	0.371715
	RvY_00201	0.373201			RvY_09844.1	0.373044
	RvY_00202	0.18352			RvY_10893.1	0.423946
	RvY_00203	0.509426			RvY_14568.1	0.774932
	RvY_00204	0.221167			RvY_01265.2	0.33376
	RvY_00205	0.25886			RvY_12666.1	0.211883
	RvY_00206	0.410808			RvY_16379.1	0.756938
	RvY_00207	0.293865			RvY_02526.2	0.679417
	RvY_00208	0.2149			RvY_11007.2	0.785404
	RvY_00209	0.138467			RvY_15534.1	0.436574
	RvY_00210	0.191366			RvY_18382.1	0.279991
	RvY_00211	0.120012			RvY_18753.1	0.624694
	RvY_00212	0.0770793			RvY_00244.2	0.514205
	RvY_00213	0.498003			RvY_12540.1	0.334509
	RvY_00214	0.473617			RvY_14675.1	0.201959
	RvY_00215	0.244152			RvY_00296.1	0.467746
	RvY_00216	0.281853			RvY_15236.1	0.617973
	RvY_00217	0.0329726			RvY_08150.1	0.45965
	RvY_00218	0.602405			RvY_15001.1	0.217123
	RvY_00219	0.11474			RvY_00639.1	0.188738
	RvY_00220	0.24598			RvY_13416.1	0.476857
	RvY_00221	0.360837			RvY_01164.2	0.2979
	RvY_00222	0.283951			RvY_05886.1	0.464197
	RvY_00223	0.143393			RvY_17174.1	0.303649
	RvY_00224	0.228273			RvY_06797.1	0.22433
	RvY_00225	0.245395			RvY_17380.1	0.294417
	RvY_00226	0.359745			RvY_00236.1	0.334858
	RvY_00227	0.208761			RvY_08691.1	0.41475
	RvY_00228	0.216453			RvY_10800.1	0.534447
	RvY_00229	0.427584			RvY_14411.1	0.685384
	RvY_00230	0.408734			RvY_01074.1	0.231184
	RvY_00231	0.173196			RvY_15424.1	0.467206
	RvY_00232	0.472776			RvY_04211.1	0.57498
	RvY_00233	0.435309			RvY_16351.2	0.226268
	RvY_00234	0.112919			RvY_03819.1	0.25671
	RvY_00235	0.140601			RvY_11235.1	0.490735
	RvY_00236	0.334858			RvY_14888.1	0.396021
	RvY_00237	0.16326			RvY_09956.1	0.297521
	RvY_00238	0.14368			RvY_05594.1	0.194125
	RvY_00239	0.146422			RvY_19510.1	0.500584
	RvY_00240	0.361935			RvY_08518.1	0.262706
	RvY_00241	0.183653			RvY_08708.1	0.414797
	RvY_00242	0.337671			RvY_17197.1	0.431524
	RvY_00243	0.208823			RvY_15802.1	0.625355
	RvY_00244	0.514205			RvY_06154.2	0.65896
	RvY_00245	0.221333			RvY_03214.1	0.254503
	RvY_00246	0.482005			RvY_15345.1	0.228475
	RvY_00247	0.243391			RvY_13714.1	0.643858
	RvY_00248	0.140091			RvY_07013.1	0.638246
	RvY_00249	0.154869			RvY_09278.1	0.567051
	RvY_00250	0.0861169			RvY_01599.1	0.738542
	RvY_00251	0.11104			RvY_17065.1	0.326921
	RvY_00252	0.114878			RvY_05362.1	0.203992
	RvY_00253	0.228666			RvY_08325.1	0.257744
	RvY_00254	0.393011			RvY_15023.1	0.673044
	RvY_00255	0.409265			RvY_02609.1	0.361496
	RvY_00256	0.459996			RvY_17842.1	0.781717
	RvY_00257	0.0825056			RvY_17486.1	0.556663
	RvY_00258	0.289013			RvY_17931.1	0.657739
	RvY_00259	0.339237			RvY_02479.1	0.460225
	RvY_00260	0.404276			RvY_07952.1	0.700144
	RvY_00261	0.331173			RvY_16589.1	0.422105
	RvY_00262	0.2858			RvY_05805.1	0.634662
	RvY_00263	0.152134			RvY_01605.1	0.264868
	RvY_00264	0.226747			RvY_17604.1	0.340385
	RvY_00265	0.92999			RvY_11378.1	0.670417
	RvY_00266	0.310793			RvY_11034.2	0.632444
	RvY_00267	0.431636			RvY_00774.1	0.336208
	RvY_00268	0.213418			RvY_08870.1	0.108478
	RvY_00269	0.363238			RvY_07609.1	0.36713
	RvY_00270	0.16487			RvY_02417.1	0.339006
	RvY_00271	0.0775981			RvY_09492.1	0.286847
	RvY_00272	0.61908			RvY_03701.1	0.212849
	RvY_00273	0.124767			RvY_09439.1	0.239858
	RvY_00274	0.434166			RvY_00840.1	0.26874
	RvY_00275	0.118098			RvY_04737.1	0.354637
	RvY_00276	0.266166			RvY_10348.2	0.314707
	RvY_00277	0.328666			RvY_07248.1	0.709327
	RvY_00278	0.292981			RvY_17046.1	0.699638
	RvY_00279	0.354225			RvY_17896.1	0.282013
	RvY_00280	0.145565			RvY_00691.1	0.272779
	RvY_00281	0.168978			RvY_07849.1	0.679467
	RvY_00282	0.497334			RvY_09449.1	0.392829
	RvY_00283	0.172344			RvY_01018.1	0.55747
	RvY_00284	0.166109			RvY_04622.1	0.233502
	RvY_00285	0.238788			RvY_10160.1	0.21472
	RvY_00286	0.536917			RvY_09123.1	0.316368
	RvY_00287	0.152353			RvY_14834.1	0.270053
	RvY_00288	0.034262			RvY_12800.1	0.304565
	RvY_00289	0.433227			RvY_14542.1	0.508009
	RvY_00290	0.545079			RvY_18510.1	0.319691
	RvY_00291	0.243283			RvY_19285.1	0.454273
	RvY_00292	0.221247			RvY_09864.1	0.195165
	RvY_00293	0.0363872			RvY_06142.1	0.414692
	RvY_00294	0.329001			RvY_03235.1	0.306216
	RvY_00295	0.175183			RvY_07876.1	0.398966
	RvY_00296	0.467746			RvY_06743.1	0.240227
	RvY_00297	0.294146			RvY_00385.1	0.513071
	RvY_00298	0.233524			RvY_01493.1	0.353907
	RvY_00299	0.27189			RvY_16235.3	0.614239
	RvY_00300	0.08622			RvY_02210.1	0.656739
	RvY_00301	0.0997911			RvY_11503.2	0.273701
	RvY_00302	0.371487			RvY_09176.1	0.362911
	RvY_00303	0.141748			RvY_16828.1	0.24435
	RvY_00304	0.176097			RvY_03362.1	0.528686
	RvY_00305	0.156629			RvY_08287.1	0.177922
	RvY_00306	0.307399			RvY_03747.1	0.205461
	RvY_00307	0.633938			RvY_16130.1	0.411704
	RvY_00308	0.271923			RvY_09928.1	0.448127
	RvY_00309	0.111166			RvY_12374.4	0.414628
	RvY_00310	0.0957			RvY_12668.1	0.715575
	RvY_00311	0.1771			RvY_01600.1	0.209272
	RvY_00312	0.152635			RvY_06036.1	0.216683
	RvY_00313	0.321124			RvY_15018.1	0.114225
	RvY_00314	0.179657			RvY_17053.1	0.318615
	RvY_00315	0.179537			RvY_14043.1	0.884496
	RvY_00316	0.271712			RvY_09491.1	0.462424
	RvY_00317	0.110878			RvY_14760.1	0.337798
	RvY_00318	0.419379			RvY_08656.1	0.217959
	RvY_00319	0.114031			RvY_00579.1	0.329219
	RvY_00320	0.36837			RvY_05384.1	0.260944
	RvY_00321	0.211836			RvY_06655.1	0.556465
	RvY_00322	0.920761			RvY_12435.1	0.269034
	RvY_00323	0.269863			RvY_09370.1	0.322399
	RvY_00324	0.234241			RvY_01489.1	0.408397
	RvY_00325	0.203792			RvY_04544.1	0.406588
	RvY_00326	0.449901			RvY_07018.1	0.432506
	RvY_00327	0.443347			RvY_08640.1	0.489843
	RvY_00328	0.318711			RvY_10448.1	0.82808
	RvY_00329	0.182326			RvY_18007.1	0.186346
	RvY_00330	0.402352			RvY_07296.1	0.612764
	RvY_00331	0.242631			RvY_07723.1	0.273636
	RvY_00332	0.301651			RvY_18357.1	0.341498
	RvY_00333	0.209149			RvY_10794.1	0.205895
	RvY_00334	0.272126			RvY_03700.1	0.714744
	RvY_00335	0.4173			RvY_17765.1	0.394772
	RvY_00336	0.681508			RvY_03967.1	0.62361
	RvY_00337	0.193596
	RvY_00338	0.2606
	RvY_00339	0.191128
	RvY_00340	0.31574
	RvY_00341	0.275158
	RvY_00342	0.325104
	RvY_00343	0.25311
	RvY_00344	0.212014
	RvY_00345	0.236615
	RvY_00346	0.710783
	RvY_00347	0.720004
	RvY_00348	0.661569
	RvY_00349	0.27452
	RvY_00350	0.170682
	RvY_00351	0.149959
	RvY_00352	0.176305
	RvY_00353	0.755583
	RvY_00354	0.0508606
	RvY_00355	0.114113
	RvY_00356	0.152893
	RvY_00357	0.393615
	RvY_00358	0.475191
	RvY_00359	0.0331147
	RvY_00360	0.0553763
	RvY_00361	0.0694548
	RvY_00362	0.0707289
	RvY_00363	0.457614
	RvY_00364	0.133465
	RvY_00365	0.709115
	RvY_00366	0.118015
	RvY_00367	0.39831
	RvY_00368	0.298996
	RvY_00369	0.669185
	RvY_00370	0.322715
	RvY_00371	0.329404
	RvY_00372	0.251836
	RvY_00373	0.516144
	RvY_00374	0.440809
	RvY_00375	0.531602
	RvY_00376	0.0696972
	RvY_00377	0.271781
	RvY_00378	0.740658
	RvY_00379	0.408329
	RvY_00380	0.261468
	RvY_00381	0.702216
	RvY_00382	0.712355
	RvY_00383	0.0715382
	RvY_00384	0.149628
	RvY_00385	0.513071
	RvY_00386	0.447733
	RvY_00387	0.581381
	RvY_00388	0.494548
	RvY_00389	0.307062
	RvY_00390	0.170746
	RvY_00391	0.386382
	RvY_00392	0.427987
	RvY_00393	0.823068
	RvY_00394	0.101844
	RvY_00395	0.577728
	RvY_00396	0.447801
	RvY_00397	0.0541767
	RvY_00398	0.115505
	RvY_00399	0.0803271
	RvY_00400	0.17905
	RvY_00401	0.582592
	RvY_00402	0.559567
	RvY_00403	0.737841
	RvY_00404	0.415494
	RvY_00405	0.459793
	RvY_00406	0.263267
	RvY_00407	0.291155
	RvY_00408	0.201685
	RvY_00409	0.0808825
	RvY_00410	0.179872
	RvY_00411	0.758582
	RvY_00412	0.239892
	RvY_00413	0.511522
	RvY_00414	0.156962
	RvY_00415	0.13216
	RvY_00416	0.209834
	RvY_00417	0.450021
	RvY_00418	0.232304
	RvY_00419	0.259681
	RvY_00420	0.411922
	RvY_00421	0.318002
	RvY_00422	0.339298
	RvY_00423	0.255077
	RvY_00424	0.200258
	RvY_00425	0.487372
	RvY_00426	0.152811
	RvY_00427	0.165085
	RvY_00428	0.0698559
	RvY_00429	0.388279
	RvY_00430	0.531771
	RvY_00431	0.176924
	RvY_00432	0.460948
	RvY_00433	0.0500993
	RvY_00434	0.0300648
	RvY_00435	0.40389
	RvY_00436	0.327118
	RvY_00437	0.571268
	RvY_00438	0.4018
	RvY_00439	0.302529
	RvY_00440	0.0933478
	RvY_00441	0.2134
	RvY_00442	0.424925
	RvY_00443	0.311601
	RvY_00444	0.826358
	RvY_00445	0.730156
	RvY_00446	0.267059
	RvY_00447	0.181281
	RvY_00448	0.354913
	RvY_00449	0.287724
	RvY_00450	0.490833
	RvY_00451	0.359043
	RvY_00452	0.35346
	RvY_00453	0.115069
	RvY_00454	0.143489
	RvY_00455	0.348387
	RvY_00456	0.14669
	RvY_00457	0.21723
	RvY_00458	0.364918
	RvY_00459	0.343244
	RvY_00460	0.437174
	RvY_00461	0.811332
	RvY_00462	0.932855
	RvY_00463	0.508478
	RvY_00464	0.278165
	RvY_00465	0.419436
	RvY_00467	0.404791
	RvY_00468	0.379579
	RvY_00469	0.49774
	RvY_00470	0.387171
	RvY_00471	0.154489
	RvY_00472	0.210298
	RvY_00473	0.0567584
	RvY_00474	0.17834
	RvY_00475	0.264961
	RvY_00476	0.127527
	RvY_00477	0.23412
	RvY_00478	0.323634
	RvY_00479	0.256222
	RvY_00480	0.0906254
	RvY_00481	0.182244
	RvY_00482	0.44528
	RvY_00483	0.126972
	RvY_00484	0.203568
	RvY_00485	0.493749
	RvY_00486	0.231724
	RvY_00487	0.257356
	RvY_00488	0.431518
	RvY_00489	0.151877
	RvY_00490	0.446634
	RvY_00491	0.419185
	RvY_00492	0.141904
	RvY_00493	0.299358
	RvY_00494	0.675054
	RvY_00495	0.621394
	RvY_00496	0.156166
	RvY_00497	0.466249
	RvY_00498	0.0453254
	RvY_00499	0.609041
	RvY_00500	0.116336
	RvY_00501	0.400344
	RvY_00502	0.781297
	RvY_00503	0.145934
	RvY_00504	0.151527
	RvY_00505	0.498185
	RvY_00506	0.591339
	RvY_00507	0.787505
	RvY_00508	0.431377
	RvY_00509	0.118934
	RvY_00510	0.188516
	RvY_00511	0.352455
	RvY_00512	0.222651
	RvY_00513	0.719051
	RvY_00514	0.0586593
	RvY_00515	0.672888
	RvY_00516	0.579067
	RvY_00517	0.256283
	RvY_00518	0.32682
	RvY_00519	0.542776
	RvY_00520	0.266085
	RvY_00521	0.139795
	RvY_00522	0.0806625
	RvY_00523	0.0323158
	RvY_00524	0.252895
	RvY_00525	0.201252
	RvY_00526	0.0202379
	RvY_00527	0.536982
	RvY_00528	0.468612
	RvY_00529	0.117739
	RvY_00530	0.840683
	RvY_00531	0.304685
	RvY_00532	0.30077
	RvY_00533	0.248405
	RvY_00534	0.222797
	RvY_00535	0.357579
	RvY_00536	0.475852
	RvY_00537	0.177949
	RvY_00538	0.390489
	RvY_00539	0.222232
	RvY_00540	0.482631
	RvY_00541	0.495899
	RvY_00542	0.500935
	RvY_00543	0.523162
	RvY_00544	0.183382
	RvY_00545	0.560841
	RvY_00546	0.106852
	RvY_00547	0.325851
	RvY_00548	0.281671
	RvY_00549	0.191271
	RvY_00550	0.349702
	RvY_00551	0.218521
	RvY_00552	0.568409
	RvY_00553	0.397073
	RvY_00554	0.548371
	RvY_00555	0.237086
	RvY_00556	0.532545
	RvY_00557	0.51362
	RvY_00558	0.234416
	RvY_00559	0.732411
	RvY_00560	0.458299
	RvY_00561	0.185062
	RvY_00562	0.76492
	RvY_00563	0.167387
	RvY_00564	0.36906
	RvY_00565	0.118395
	RvY_00566	0.148416
	RvY_00567	0.289092
	RvY_00568	0.485245
	RvY_00569	0.250929
	RvY_00570	0.309405
	RvY_00571	0.341155
	RvY_00572	0.227912
	RvY_00573	0.107095
	RvY_00574	0.541583
	RvY_00575	0.121534
	RvY_00576	0.167542
	RvY_00577	0.399163
	RvY_00578	0.666506
	RvY_00579	0.329219
	RvY_00580	0.269284
	RvY_00581	0.258051
	RvY_00582	0.18063
	RvY_00583	0.488508
	RvY_00584	0.169204
	RvY_00585	0.359245
	RvY_00586	0.519564
	RvY_00587	0.135263
	RvY_00588	0.050498
	RvY_00589	0.392745
	RvY_00590	0.122353
	RvY_00591	0.394011
	RvY_00592	0.529991
	RvY_00593	0.245605
	RvY_00594	0.387001
	RvY_00595	0.368888
	RvY_00596	0.316729
	RvY_00597	0.291749
	RvY_00598	0.590547
	RvY_00599	0.182487
	RvY_00600	0.209054
	RvY_00601	0.248255
	RvY_00602	0.40132
	RvY_00603	0.0759302
	RvY_00604	0.323618
	RvY_00605	0.349957
	RvY_00606	0.373786
	RvY_00607	0.135118
	RvY_00608	0.486747
	RvY_00609	0.208024
	RvY_00610	0.49661
	RvY_00611	0.93748
	RvY_00612	0.384654
	RvY_00613	0.619376
	RvY_00614	0.535304
	RvY_00615	0.426229
	RvY_00616	0.203141
	RvY_00617	0.299025
	RvY_00618	0.190043
	RvY_00619	0.190035
	RvY_00620	0.223463
	RvY_00621	0.0430361
	RvY_00622	0.308549
	RvY_00624	0.293416
	RvY_00625	0.2026
	RvY_00626	0.207321
	RvY_00627	0.245857
	RvY_00628	0.486076
	RvY_00629	0.434398
	RvY_00630	0.429431
	RvY_00631	0.0131959
	RvY_00632	0.819082
	RvY_00633	0.730318
	RvY_00634	0.318673
	RvY_00635	0.199368
	RvY_00636	0.413329
	RvY_00637	0.743468
	RvY_00638	0.193316
	RvY_00639	0.188738
	RvY_00640	0.347429
	RvY_00641	0.442814
	RvY_00642	0.295658
	RvY_00643	0.081529
	RvY_00644	0.1302
	RvY_00645	0.532041
	RvY_00646	0.284652
	RvY_00647	0.571766
	RvY_00648	0.281521
	RvY_00649	0.448794
	RvY_00650	0.482881
	RvY_00651	0.522913
	RvY_00652	0.419395
	RvY_00653	0.0899248
	RvY_00654	0.227677
	RvY_00655	0.471459
	RvY_00656	0.166201
	RvY_00657	0.664154
	RvY_00658	0.280099
	RvY_00659	0.323523
	RvY_00660	0.476188
	RvY_00661	0.193701
	RvY_00662	0.26093
	RvY_00663	0.370226
	RvY_00664	0.330098
	RvY_00665	0.347635
	RvY_00666	0.208691
	RvY_00667	0.182157
	RvY_00668	0.0646676
	RvY_00669	0.0422485
	RvY_00670	0.103357
	RvY_00671	0.406915
	RvY_00672	0.115975
	RvY_00673	0.624067
	RvY_00674	0.574362
	RvY_00675	0.328589
	RvY_00676	0.265705
	RvY_00677	0.582983
	RvY_00678	0.668259
	RvY_00679	0.338205
	RvY_00680	0.19617
	RvY_00681	0.0797514
	RvY_00682	0.467054
	RvY_00683	0.103553
	RvY_00684	0.631901
	RvY_00685	0.211796
	RvY_00686	0.736476
	RvY_00687	0.205908
	RvY_00688	0.189282
	RvY_00689	0.151521
	RvY_00690	0.254839
	RvY_00691	0.272779
	RvY_00692	0.111537
	RvY_00693	0.290707
	RvY_00694	0.404058
	RvY_00695	0.340579
	RvY_00696	0.191957
	RvY_00697	0.154215
	RvY_00698	0.317268
	RvY_00699	0.430275
	RvY_00700	0.14975
	RvY_00701	0.311735
	RvY_00702	0.541769
	RvY_00703	0.308157
	RvY_00704	0.22242
	RvY_00705	0.30045
	RvY_00706	0.546291
	RvY_00707	0.0830588
	RvY_00708	0.32875
	RvY_00709	0.544669
	RvY_00710	0.189356
	RvY_00711	0.440474
	RvY_00712	0.264164
	RvY_00713	0.117338
	RvY_00714	0.234031
	RvY_00715	0.343478
	RvY_00716	0.0818165
	RvY_00717	0.269813
	RvY_00718	0.552967
	RvY_00719	0.305653
	RvY_00720	0.0440035
	RvY_00721	0.456753
	RvY_00722	0.178914
	RvY_00723	0.158283
	RvY_00724	0.432242
	RvY_00725	0.607379
	RvY_00726	0.723096
	RvY_00727	0.362105
	RvY_00728	0.72005
	RvY_00729	0.805212
	RvY_00730	0.796435
	RvY_00731	0.487527
	RvY_00732	0.260101
	RvY_00733	0.129228
	RvY_00734	0.247823
	RvY_00735	0.415709
	RvY_00736	0.236659
	RvY_00737	0.270529
	RvY_00738	0.453872
	RvY_00739	0.568927
	RvY_00740	0.596298
	RvY_00741	0.447132
	RvY_00742	0.712253
	RvY_00743	0.332917
	RvY_00744	0.29986
	RvY_00745	0.344413
	RvY_00746	0.0909913
	RvY_00747	0.200197
	RvY_00748	0.795954
	RvY_00749	0.27813
	RvY_00750	0.517901
	RvY_00751	0.333036
	RvY_00752	0.441014
	RvY_00753	0.00805231
	RvY_00754	0.220809
	RvY_00755	0.0770192
	RvY_00756	0.423289
	RvY_00757	0.127475
	RvY_00758	0.292937
	RvY_00759	0.309612
	RvY_00760	0.336122
	RvY_00761	0.592736
	RvY_00762	0.467751
	RvY_00763	0.315714
	RvY_00764	0.619324
	RvY_00765	0.274196
	RvY_00766	0.204375
	RvY_00767	0.167104
	RvY_00769	0.251897
	RvY_00770	0.36689
	RvY_00771	0.18784
	RvY_00772	0.162129
	RvY_00773	0.16841
	RvY_00774	0.336208
	RvY_00775	0.413974
	RvY_00776	0.088523
	RvY_00777	0.509321
	RvY_00778	0.407837
	RvY_00779	0.405254
	RvY_00780	0.442617
	RvY_00781	0.286595
	RvY_00782	0.255227
	RvY_00783	0.0806554
	RvY_00784	0.308048
	RvY_00785	0.0359346
	RvY_00786	0.300179
	RvY_00787	0.151743
	RvY_00788	0.0781365
	RvY_00789	0.304095
	RvY_00790	0.180958
	RvY_00791	0.136095
	RvY_00792	0.22639
	RvY_00793	0.314556
	RvY_00794	0.230032
	RvY_00795	0.290095
	RvY_00796	0.242009
	RvY_00797	0.302018
	RvY_00798	0.385223
	RvY_00799	0.359639
	RvY_00800	0.38734
	RvY_00801	0.29984
	RvY_00802	0.103411
	RvY_00803	0.448744
	RvY_00804	0.204795
	RvY_00805	0.645914
	RvY_00806	0.355498
	RvY_00807	0.4576
	RvY_00808	0.67602
	RvY_00809	0.397478
	RvY_00810	0.370078
	RvY_00811	0.547413
	RvY_00812	0.331643
	RvY_00813	0.16281
	RvY_00814	0.537821
	RvY_00815	0.315304
	RvY_00816	0.155648
	RvY_00817	0.115585
	RvY_00818	0.136352
	RvY_00819	0.342074
	RvY_00820	0.316495
	RvY_00821	0.258865
	RvY_00822	0.617736
	RvY_00823	0.62018
	RvY_00824	0.355213
	RvY_00825	0.343372
	RvY_00826	0.160608
	RvY_00827	0.517534
	RvY_00828	0.202013
	RvY_00829	0.274704
	RvY_00830	0.507346
	RvY_00831	0.515725
	RvY_00832	0.452131
	RvY_00833	0.452158
	RvY_00834	0.657715
	RvY_00835	0.216297
	RvY_00836	0.186616
	RvY_00837	0.472873
	RvY_00838	0.0362336
	RvY_00839	0.592488
	RvY_00840	0.26874
	RvY_00841	0.605798
	RvY_00842	0.508586
	RvY_00843	0.631659
	RvY_00844	0.554769
	RvY_00845	0.247322
	RvY_00846	0.30114
	RvY_00847	0.753711
	RvY_00848	0.284547
	RvY_00849	0.201727
	RvY_00850	0.238382
	RvY_00851	0.316847
	RvY_00852	0.15078
	RvY_00853	0.287295
	RvY_00854	0.252738
	RvY_00855	0.180065
	RvY_00856	0.256238
	RvY_00857	0.0654106
	RvY_00858	0.393013
	RvY_00859	0.180412
	RvY_00860	0.145275
	RvY_00861	0.249979
	RvY_00862	0.0386576
	RvY_00863	0.433462
	RvY_00864	0.240583
	RvY_00865	0.365124
	RvY_00866	0.267654
	RvY_00867	0.262953
	RvY_00868	0.620438
	RvY_00869	0.200591
	RvY_00870	0.44527
	RvY_00871	0.250728
	RvY_00872	0.531646
	RvY_00873	0.367845
	RvY_00874	0.2131
	RvY_00875	0.061895
	RvY_00876	0.339678
	RvY_00877	0.152599
	RvY_00878	0.202708
	RvY_00879	0.737099
	RvY_00880	0.741693
	RvY_00881	0.419355
	RvY_00882	0.191729
	RvY_00883	0.41341
	RvY_00884	0.288406
	RvY_00885	0.216134
	RvY_00886	0.277544
	RvY_00887	0.15691
	RvY_00888	0.186002
	RvY_00889	0.297122
	RvY_00890	0.237786
	RvY_00891	0.228133
	RvY_00892	0.0270508
	RvY_00893	0.355659
	RvY_00894	0.412209
	RvY_00895	0.23464
	RvY_00896	0.144787
	RvY_00897	0.49571
	RvY_00898	0.244769
	RvY_00899	0.539003
	RvY_00900	0.437909
	RvY_00901	0.268552
	RvY_00902	0.272248
	RvY_00903	0.613805
	RvY_00904	0.154464
	RvY_00905	0.58196
	RvY_00906	0.12441
	RvY_00907	0.249817
	RvY_00908	0.30097
	RvY_00909	0.353005
	RvY_00910	0.70527
	RvY_00911	0.54425
	RvY_00912	0.0396766
	RvY_00913	0.307266
	RvY_00914	0.634397
	RvY_00915	0.0826881
	RvY_00916	0.186031
	RvY_00917	0.497563
	RvY_00918	0.388295
	RvY_00919	0.282871
	RvY_00920	0.325924
	RvY_00921	0.355362
	RvY_00922	0.363947
	RvY_00923	0.214798
	RvY_00924	0.338322
	RvY_00925	0.302188
	RvY_00926	0.295556
	RvY_00927	0.238607
	RvY_00928	0.507375
	RvY_00929	0.249809
	RvY_00930	0.192378
	RvY_00931	0.227411
	RvY_00932	0.225109
	RvY_00933	0.258667
	RvY_00934	0.574894
	RvY_00935	0.634962
	RvY_00936	0.103342
	RvY_00937	0.213003
	RvY_00938	0.268236
	RvY_00939	0.0988579
	RvY_00940	0.401699
	RvY_00941	0.479249
	RvY_00942	0.82907
	RvY_00943	0.439623
	RvY_00944	0.675617
	RvY_00945	0.699984
	RvY_00946	0.69356
	RvY_00947	0.290004
	RvY_00948	0.0088274
	RvY_00949	0.00971392
	RvY_00950	0.582763
	RvY_00951	0.192208
	RvY_00952	0.109531
	RvY_00953	0.462582
	RvY_00954	0.308733
	RvY_00955	0.383585
	RvY_00956	0.231276
	RvY_00957	0.285828
	RvY_00958	0.239415
	RvY_00959	0.230165
	RvY_00960	0.0727664
	RvY_00961	0.198322
	RvY_00962	0.234859
	RvY_00963	0.0819207
	RvY_00964	0.461708
	RvY_00965	0.126901
	RvY_00966	0.608508
	RvY_00967	0.202333
	RvY_00968	0.631989
	RvY_00969	0.138609
	RvY_00970	0.0651448
	RvY_00971	0.0580167
	RvY_00972	0.589543
	RvY_00973	0.088217
	RvY_00974	0.319766
	RvY_00975	0.142746
	RvY_00976	0.425488
	RvY_00977	0.269648
	RvY_00978	0.445656
	RvY_00979	0.29965
	RvY_00980	0.389688
	RvY_00981	0.273714
	RvY_00982	0.25195
	RvY_00983	0.161844
	RvY_00984	0.57943
	RvY_00985	0.105407
	RvY_00986	0.0358583
	RvY_00987	0.516832
	RvY_00988	0.546151
	RvY_00989	0.14893
	RvY_00990	0.130618
	RvY_00991	0.17756
	RvY_00992	0.166511
	RvY_00993	0.210347
	RvY_00994	0.237898
	RvY_00995	0.137225
	RvY_00996	0.100828
	RvY_00997	0.17275
	RvY_00998	0.261612
	RvY_00999	0.56449
	RvY_01000	0.685416
	RvY_01001	0.200702
	RvY_01002	0.626929
	RvY_01003	0.132246
	RvY_01004	0.39166
	RvY_01005	0.396274
	RvY_01006	0.195659
	RvY_01007	0.157514
	RvY_01008	0.329864
	RvY_01009	0.271866
	RvY_01010	0.224628
	RvY_01011	0.239077
	RvY_01012	0.388359
	RvY_01013	0.323991
	RvY_01014	0.288013
	RvY_01015	0.181997
	RvY_01016	0.0758066
	RvY_01017	0.224433
	RvY_01018	0.55747
	RvY_01019	0.321578
	RvY_01020	0.275721
	RvY_01021	0.293102
	RvY_01022	0.137973
	RvY_01023	0.704402
	RvY_01024	0.0282944
	RvY_01025	0.563795
	RvY_01026	0.0459527
	RvY_01027	0.288494
	RvY_01028	0.389194
	RvY_01029	0.390712
	RvY_01030	0.277964
	RvY_01031	0.443961
	RvY_01032	0.115311
	RvY_01033	0.539586
	RvY_01034	0.622897
	RvY_01035	0.126735
	RvY_01036	0.392554
	RvY_01037	0.153445
	RvY_01038	0.112521
	RvY_01039	0.221824
	RvY_01040	0.311242
	RvY_01041	0.669845
	RvY_01042	0.478482
	RvY_01043	0.244156
	RvY_01044	0.263106
	RvY_01045	0.520742
	RvY_01046	0.114103
	RvY_01047	0.400462
	RvY_01048	0.216318
	RvY_01049	0.456628
	RvY_01050	0.247899
	RvY_01051	0.498832
	RvY_01052	0.383993
	RvY_01053	0.478447
	RvY_01054	0.469944
	RvY_01055	0.268197
	RvY_01056	0.227801
	RvY_01057	0.785451
	RvY_01058	0.583849
	RvY_01059	0.130076
	RvY_01060	0.0599055
	RvY_01061	0.0890053
	RvY_01062	0.193155
	RvY_01063	0.218788
	RvY_01064	0.0233134
	RvY_01065	0.237375
	RvY_01066	0.585726
	RvY_01067	0.332995
	RvY_01068	0.177242
	RvY_01069	0.246705
	RvY_01070	0.470869
	RvY_01071	0.353789
	RvY_01072	0.835209
	RvY_01073	0.301874
	RvY_01074	0.231184
	RvY_01075	0.0982664
	RvY_01076	0.58446
	RvY_01077	0.133586
	RvY_01078	0.302255
	RvY_01079	0.863799
	RvY_01080	0.49066
	RvY_01081	0.208623
	RvY_01082	0.357873
	RvY_01083	0.269363
	RvY_01084	0.609059
	RvY_01085	0.378621
	RvY_01086	0.175035
	RvY_01087	0.547294
	RvY_01088	0.39252
	RvY_01089	0.214467
	RvY_01090	0.201807
	RvY_01091	0.409997
	RvY_01092	0.133803
	RvY_01093	0.238999
	RvY_01094	0.50857
	RvY_01095	0.34427
	RvY_01096	0.665828
	RvY_01097	0.250869
	RvY_01098	0.161154
	RvY_01099	0.0128755
	RvY_01100	0.32553
	RvY_01101	0.0589182
	RvY_01102	0.162139
	RvY_01103	0.381909
	RvY_01104	0.169427
	RvY_01105	0.327766
	RvY_01106	0.0530779
	RvY_01107	0.138565
	RvY_01108	0.290693
	RvY_01109	0.541111
	RvY_01110	0.112117
	RvY_01111	0.341107
	RvY_01112	0.381892
	RvY_01113	0.587361
	RvY_01114	0.359895
	RvY_01115	0.319177
	RvY_01116	0.278505
	RvY_01117	0.376588
	RvY_01118	0.506658
	RvY_01119	0.423882
	RvY_01120	0.251692
	RvY_01121	0.137588
	RvY_01122	0.473524
	RvY_01123	0.260052
	RvY_01124	0.219498
	RvY_01125	0.74331
	RvY_01126	0.434024
	RvY_01127	0.331934
	RvY_01128	0.510388
	RvY_01129	0.212769
	RvY_01130	0.507436
	RvY_01131	0.571967
	RvY_01132	0.643191
	RvY_01133	0.770511
	RvY_01134	0.226605
	RvY_01135	0.287238
	RvY_01136	0.263519
	RvY_01137	0.555617
	RvY_01138	0.231569
	RvY_01139	0.426624
	RvY_01140	0.180644
	RvY_01141	0.233515
	RvY_01142	0.448962
	RvY_01143	0.466514
	RvY_01144	0.408309
	RvY_01145	0.320288
	RvY_01146	0.0861059
	RvY_01147	0.354098
	RvY_01148	0.21074
	RvY_01149	0.231528
	RvY_01150	0.358557
	RvY_01151	0.379855
	RvY_01152	0.452859
	RvY_01153	0.203798
	RvY_01154	0.265951
	RvY_01155	0.231842
	RvY_01156	0.38971
	RvY_01157	0.58143
	RvY_01158	0.912727
	RvY_01159	0.154045
	RvY_01160	0.515651
	RvY_01161	0.357928
	RvY_01162	0.18558
	RvY_01163	0.358501
	RvY_01164	0.2979
	RvY_01165	0.29725
	RvY_01166	0.449839
	RvY_01167	0.348789
	RvY_01168	0.340527
	RvY_01169	0.0960482
	RvY_01170	0.86788
	RvY_01171	0.384815
	RvY_01172	0.242806
	RvY_01173	0.176971
	RvY_01174	0.527777
	RvY_01175	0.223195
	RvY_01176	0.163085
	RvY_01177	0.430919
	RvY_01178	0.178037
	RvY_01179	0.144698
	RvY_01180	0.247214
	RvY_01181	0.280057
	RvY_01182	0.130628
	RvY_01183	0.151891
	RvY_01184	0.0390037
	RvY_01185	0.141265
	RvY_01186	0.154698
	RvY_01187	0.439054
	RvY_01188	0.13978
	RvY_01189	0.279104
	RvY_01190	0.0772897
	RvY_01191	0.374714
	RvY_01192	0.361324
	RvY_01193	0.575184
	RvY_01194	0.122487
	RvY_01195	0.343042
	RvY_01196	0.178641
	RvY_01197	0.423424
	RvY_01198	0.18991
	RvY_01199	0.367168
	RvY_01200	0.0171142
	RvY_01201	0.168482
	RvY_01202	0.68591
	RvY_01203	0.820104
	RvY_01204	0.14712
	RvY_01205	0.163013
	RvY_01206	0.171541
	RvY_01207	0.325167
	RvY_01208	0.195229
	RvY_01209	0.384579
	RvY_01210	0.288723
	RvY_01211	0.382024
	RvY_01212	0.345183
	RvY_01213	0.458041
	RvY_01214	0.592934
	RvY_01215	0.213555
	RvY_01216	0.674204
	RvY_01217	0.277309
	RvY_01218	0.327823
	RvY_01219	0.484372
	RvY_01220	0.138353
	RvY_01221	0.273111
	RvY_01222	0.513546
	RvY_01223	0.157857
	RvY_01224	0.22499
	RvY_01225	0.17235
	RvY_01226	0.120344
	RvY_01227	0.812381
	RvY_01228	0.214764
	RvY_01229	0.31614
	RvY_01230	0.443482
	RvY_01231	0.124733
	RvY_01232	0.367041
	RvY_01233	0.0675664
	RvY_01234	0.405794
	RvY_01235	0.18547
	RvY_01236	0.204124
	RvY_01237	0.44623
	RvY_01238	0.222111
	RvY_01239	0.152325
	RvY_01240	0.454192
	RvY_01241	0.287826
	RvY_01242	0.436667
	RvY_01243	0.389958
	RvY_01244	0.175739
	RvY_01245	0.493346
	RvY_01246	0.0184352
	RvY_01247	0.349199
	RvY_01248	0.0874741
	RvY_01249	0.147722
	RvY_01250	0.499517
	RvY_01251	0.314129
	RvY_01252	0.133362
	RvY_01253	0.271661
	RvY_01254	0.640317
	RvY_01255	0.384429
	RvY_01256	0.365856
	RvY_01257	0.218307
	RvY_01258	0.345592
	RvY_01259	0.0822638
	RvY_01260	0.677449
	RvY_01261	0.242131
	RvY_01262	0.166585
	RvY_01263	0.289281
	RvY_01264	0.361701
	RvY_01265	0.33376
	RvY_01266	0.639943
	RvY_01267	0.259473
	RvY_01268	0.456253
	RvY_01269	0.36625
	RvY_01270	0.0214511
	RvY_01271	0.0309687
	RvY_01272	0.263332
	RvY_01273	0.48925
	RvY_01274	0.211175
	RvY_01275	0.362386
	RvY_01276	0.195419
	RvY_01277	0.536353
	RvY_01278	0.548444
	RvY_01279	0.600401
	RvY_01280	0.624754
	RvY_01281	0.132722
	RvY_01282	0.143373
	RvY_01283	0.316798
	RvY_01284	0.199826
	RvY_01285	0.239506
	RvY_01286	0.12348
	RvY_01287	0.254925
	RvY_01288	0.064026
	RvY_01289	0.265568
	RvY_01290	0.0770503
	RvY_01291	0.144339
	RvY_01292	0.353496
	RvY_01293	0.373616
	RvY_01294	0.48105
	RvY_01295	0.0651176
	RvY_01296	0.166478
	RvY_01297	0.789919
	RvY_01298	0.267155
	RvY_01299	0.379499
	RvY_01300	0.287871
	RvY_01301	0.131307
	RvY_01302	0.211598
	RvY_01303	0.198118
	RvY_01304	0.373947
	RvY_01305	0.494351
	RvY_01306	0.259842
	RvY_01307	0.387869
	RvY_01308	0.200333
	RvY_01309	0.15014
	RvY_01310	0.539888
	RvY_01311	0.251997
	RvY_01312	0.0786852
	RvY_01313	0.359456
	RvY_01314	0.272517
	RvY_01315	0.44384
	RvY_01316	0.159435
	RvY_01317	0.0651859
	RvY_01318	0.270417
	RvY_01319	0.321558
	RvY_01320	0.491195
	RvY_01321	0.209569
	RvY_01322	0.207856
	RvY_01323	0.212255
	RvY_01324	0.577655
	RvY_01325	0.160052
	RvY_01326	0.183554
	RvY_01327	0.210312
	RvY_01328	0.14161
	RvY_01329	0.558446
	RvY_01330	0.510036
	RvY_01331	0.172661
	RvY_01332	0.304103
	RvY_01333	0.16025
	RvY_01334	0.134432
	RvY_01335	0.299958
	RvY_01336	0.80152
	RvY_01337	0.449435
	RvY_01338	0.150033
	RvY_01339	0.219681
	RvY_01340	0.265722
	RvY_01341	0.00132857
	RvY_01342	0.453116
	RvY_01343	0.292406
	RvY_01344	0.318689
	RvY_01345	0.232296
	RvY_01346	0.0583534
	RvY_01347	0.073979
	RvY_01348	0.243556
	RvY_01349	0.583207
	RvY_01350	0.487576
	RvY_01351	0.537141
	RvY_01352	0.334156
	RvY_01353	0.161404
	RvY_01354	0.313212
	RvY_01355	0.308776
	RvY_01356	0.203618
	RvY_01357	0.30224
	RvY_01358	0.573379
	RvY_01359	0.176466
	RvY_01360	0.388236
	RvY_01361	0.287851
	RvY_01362	0.3156
	RvY_01363	0.201955
	RvY_01364	0.421043
	RvY_01365	0.596063
	RvY_01366	0.677668
	RvY_01367	0.198845
	RvY_01368	0.414421
	RvY_01369	0.0773982
	RvY_01370	0.47629
	RvY_01371	0.582729
	RvY_01372	0.166017
	RvY_01373	0.114124
	RvY_01374	0.436385
	RvY_01375	0.275637
	RvY_01376	0.222732
	RvY_01377	0.155218
	RvY_01378	0.0992754
	RvY_01379	0.126609
	RvY_01380	0.282876
	RvY_01381	0.654329
	RvY_01382	0.31965
	RvY_01383	0.694341
	RvY_01384	0.40702
	RvY_01385	0.0608464
	RvY_01386	0.49904
	RvY_01387	0.31649
	RvY_01388	0.260807
	RvY_01389	0.39852
	RvY_01390	0.64447
	RvY_01391	0.264604
	RvY_01392	0.350539
	RvY_01393	0.272637
	RvY_01394	0.533641
	RvY_01395	0.636081
	RvY_01396	0.0865106
	RvY_01397	0.484599
	RvY_01398	0.251012
	RvY_01399	0.337748
	RvY_01400	0.344093
	RvY_01401	0.465691
	RvY_01402	0.33019
	RvY_01403	0.231425
	RvY_01404	0.631958
	RvY_01405	0.144678
	RvY_01406	0.257645
	RvY_01407	0.493637
	RvY_01408	0.459851
	RvY_01409	0.251197
	RvY_01410	0.400798
	RvY_01411	0.186825
	RvY_01412	0.182973
	RvY_01413	0.206823
	RvY_01414	0.21812
	RvY_01415	0.380526
	RvY_01416	0.495344
	RvY_01417	0.085083
	RvY_01418	0.305874
	RvY_01419	0.168518
	RvY_01420	0.405086
	RvY_01421	0.402507
	RvY_01423	0.40501
	RvY_01424	0.522736
	RvY_01425	0.316464
	RvY_01426	0.0518462
	RvY_01427	0.322971
	RvY_01428	0.342255
	RvY_01429	0.230224
	RvY_01430	0.50887
	RvY_01431	0.132887
	RvY_01432	0.158701
	RvY_01433	0.440616
	RvY_01434	0.482956
	RvY_01435	0.291238
	RvY_01436	0.380371
	RvY_01437	0.409808
	RvY_01438	0.21863
	RvY_01439	0.310574
	RvY_01440	0.445631
	RvY_01441	0.392936
	RvY_01442	0.300604
	RvY_01443	0.0102989
	RvY_01444	0.158103
	RvY_01445	0.521871
	RvY_01446	0.724563
	RvY_01447	0.686233
	RvY_01448	0.284575
	RvY_01449	0.504548
	RvY_01450	0.231063
	RvY_01451	0.22333
	RvY_01452	0.103229
	RvY_01453	0.568322
	RvY_01454	0.16598
	RvY_01455	0.396218
	RvY_01456	0.15329
	RvY_01457	0.548084
	RvY_01458	0.239958
	RvY_01459	0.492465
	RvY_01460	0.142212
	RvY_01461	0.567484
	RvY_01462	0.269164
	RvY_01463	0.37511
	RvY_01464	0.286935
	RvY_01465	0.0346306
	RvY_01466	0.288371
	RvY_01467	0.563966
	RvY_01468	0.16495
	RvY_01469	0.251476
	RvY_01470	0.323597
	RvY_01471	0.0453949
	RvY_01472	0.00889464
	RvY_01473	0.163917
	RvY_01474	0.531469
	RvY_01475	0.584503
	RvY_01476	0.0711402
	RvY_01477	0.411316
	RvY_01478	0.514654
	RvY_01479	0.0269188
	RvY_01480	0.511395
	RvY_01481	0.238402
	RvY_01482	0.418363
	RvY_01483	0.302054
	RvY_01484	0.429331
	RvY_01485	0.14653
	RvY_01486	0.540489
	RvY_01487	0.323118
	RvY_01488	0.230543
	RvY_01489	0.408397
	RvY_01490	0.103128
	RvY_01491	0.449319
	RvY_01492	0.529726
	RvY_01493	0.353907
	RvY_01494	0.464344
	RvY_01495	0.270939
	RvY_01496	0.341709
	RvY_01497	0.333774
	RvY_01498	0.116224
	RvY_01499	0.556734
	RvY_01500	0.341968
	RvY_01501	0.432787
	RvY_01502	0.250819
	RvY_01503	0.488579
	RvY_01504	0.127319
	RvY_01505	0.375336
	RvY_01506	0.143673
	RvY_01507	0.131802
	RvY_01508	0.283627
	RvY_01509	0.0462471
	RvY_01510	0.313418
	RvY_01511	0.0483996
	RvY_01512	0.299427
	RvY_01513	0.0628699
	RvY_01514	0.220168
	RvY_01515	0.200055
	RvY_01516	0.320925
	RvY_01517	0.0453949
	RvY_01518	0.504719
	RvY_01519	0.579707
	RvY_01520	0.14481
	RvY_01521	0.208314
	RvY_01522	0.215864
	RvY_01523	0.562018
	RvY_01524	0.0447307
	RvY_01525	0.330412
	RvY_01526	0.337237
	RvY_01527	0.201522
	RvY_01528	0.338398
	RvY_01529	0.541876
	RvY_01530	0.205827
	RvY_01531	0.262155
	RvY_01532	0.24777
	RvY_01533	0.0639392
	RvY_01534	0.253319
	RvY_01535	0.186231
	RvY_01536	0.203699
	RvY_01537	0.44813
	RvY_01538	0.700405
	RvY_01539	0.497707
	RvY_01540	0.524048
	RvY_01541	0.321508
	RvY_01542	0.214065
	RvY_01543	0.238034
	RvY_01544	0.307003
	RvY_01545	0.539093
	RvY_01546	0.159183
	RvY_01547	0.364238
	RvY_01548	0.289217
	RvY_01549	0.314491
	RvY_01550	0.3571
	RvY_01551	0.209058
	RvY_01552	0.309794
	RvY_01553	0.313759
	RvY_01554	0.498222
	RvY_01555	0.225495
	RvY_01556	0.242139
	RvY_01557	0.118342
	RvY_01558	0.246395
	RvY_01559	0.284818
	RvY_01560	0.0437826
	RvY_01561	0.316936
	RvY_01562	0.361742
	RvY_01563	0.181185
	RvY_01564	0.808862
	RvY_01565	0.262122
	RvY_01566	0.435413
	RvY_01567	0.132029
	RvY_01568	0.0636655
	RvY_01569	0.0197104
	RvY_01570	0.0211485
	RvY_01571	0.26446
	RvY_01572	0.460998
	RvY_01573	0.315585
	RvY_01574	0.172058
	RvY_01575	0.613463
	RvY_01576	0.160992
	RvY_01577	0.384188
	RvY_01578	0.536547
	RvY_01579	0.00727755
	RvY_01580	0.413684
	RvY_01581	0.566045
	RvY_01582	0.173785
	RvY_01583	0.019184
	RvY_01584	0.382276
	RvY_01585	0.365688
	RvY_01586	0.416895
	RvY_01587	0.0320536
	RvY_01588	0.65133
	RvY_01589	0.355402
	RvY_01590	0.12468
	RvY_01591	0.443065
	RvY_01592	0.16939
	RvY_01593	0.342126
	RvY_01594	0.426483
	RvY_01595	0.472992
	RvY_01596	0.298042
	RvY_01597	0.494767
	RvY_01598	0.379338
	RvY_01599	0.738542
	RvY_01600	0.209272
	RvY_01601	0.154732
	RvY_01602	0.349849
	RvY_01603	0.49474
	RvY_01604	0.179371
	RvY_01605	0.264868
	RvY_01606	0.573735
	RvY_01607	0.619672
	RvY_01608	0.511391
	RvY_01609	0.443072
	RvY_01610	0.0690131
	RvY_01611	0.237238
	RvY_01612	0.428569
	RvY_01613	0.172825
	RvY_01614	0.255571
	RvY_01615	0.195283
	RvY_01616	0.188952
	RvY_01617	0.420163
	RvY_01618	0.347977
	RvY_01619	0.556209
	RvY_01620	0.342564
	RvY_01621	0.313511
	RvY_01622	0.203453
	RvY_01623	0.194757
	RvY_01624	0.38398
	RvY_01625	0.523709
	RvY_01626	0.419223
	RvY_01627	0.171531
	RvY_01628	0.125489
	RvY_01629	0.208041
	RvY_01630	0.186593
	RvY_01631	0.159506
	RvY_01632	0.288225
	RvY_01633	0.180318
	RvY_01634	0.239424
	RvY_01635	0.228144
	RvY_01636	0.195773
	RvY_01637	0.655794
	RvY_01638	0.856187
	RvY_01639	0.588131
	RvY_01640	0.219794
	RvY_01641	0.463712
	RvY_01642	0.60228
	RvY_01643	0.211142
	RvY_01644	0.271427
	RvY_01645	0.7433
	RvY_01646	0.587965
	RvY_01647	0.17539
	RvY_01648	0.412103
	RvY_01649	0.280922
	RvY_01650	0.28469
	RvY_01651	0.326811
	RvY_01652	0.259527
	RvY_01653	0.268502
	RvY_01654	0.213938
	RvY_01655	0.19527
	RvY_01656	0.236911
	RvY_01657	0.393237
	RvY_01658	0.706986
	RvY_01659	0.156403
	RvY_01660	0.452113
	RvY_01661	0.502623
	RvY_01662	0.627893
	RvY_01663	0.20664
	RvY_01664	0.375589
	RvY_01665	0.36088
	RvY_01666	0.388371
	RvY_01667	0.241359
	RvY_01668	0.356928
	RvY_01669	0.291527
	RvY_01670	0.0269768
	RvY_01671	0.561307
	RvY_01672	0.298265
	RvY_01673	0.241038
	RvY_01674	0.229514
	RvY_01675	0.0461275
	RvY_01676	0.388334
	RvY_01677	0.426596
	RvY_01678	0.274
	RvY_01679	0.535792
	RvY_01680	0.539394
	RvY_01681	0.170439
	RvY_01682	0.679025
	RvY_01683	0.634237
	RvY_01684	0.229867
	RvY_01685	0.443416
	RvY_01686	0.361874
	RvY_01687	0.347462
	RvY_01688	0.307731
	RvY_01689	0.663174
	RvY_01690	0.235581
	RvY_01691	0.329417
	RvY_01692	0.291202
	RvY_01693	0.433065
	RvY_01694	0.84923
	RvY_01695	0.102591
	RvY_01696	0.291149
	RvY_01697	0.211022
	RvY_01698	0.171783
	RvY_01699	0.342742
	RvY_01700	0.125391
	RvY_01701	0.532502
	RvY_01702	0.113117
	RvY_01703	0.149078
	RvY_01704	0.156425
	RvY_01705	0.194215
	RvY_01706	0.34086
	RvY_01707	0.349899
	RvY_01708	0.500024
	RvY_01709	0.629974
	RvY_01710	0.409863
	RvY_01711	0.339885
	RvY_01712	0.91092
	RvY_01713	0.261381
	RvY_01714	0.235856
	RvY_01715	0.427973
	RvY_01716	0.506563
	RvY_01717	0.270036
	RvY_01718	0.435811
	RvY_01719	0.254504
	RvY_01720	0.440685
	RvY_01721	0.335485
	RvY_01722	0.846252
	RvY_01723	0.736027
	RvY_01724	0.445878
	RvY_01725	0.332869
	RvY_01726	0.202489
	RvY_01727	0.228131
	RvY_01728	0.356962
	RvY_01729	0.207773
	RvY_01730	0.322956
	RvY_01731	0.355798
	RvY_01732	0.346174
	RvY_01733	0.457577
	RvY_01734	0.473752
	RvY_01735	0.0855412
	RvY_01736	0.176144
	RvY_01737	0.282874
	RvY_01738	0.568448
	RvY_01739	0.276203
	RvY_01740	0.323404
	RvY_01741	0.383199
	RvY_01742	0.116484
	RvY_01743	0.253346
	RvY_01744	0.429661
	RvY_01745	0.178985
	RvY_01746	0.696382
	RvY_01747	0.24644
	RvY_01748	0.0444432
	RvY_01749	0.377759
	RvY_01750	0.00355425
	RvY_01751	0.579299
	RvY_01752	0.110931
	RvY_01753	0.0876735
	RvY_01754	0.0935464
	RvY_01755	0.467211
	RvY_01756	0.524768
	RvY_01757	0.136745
	RvY_01758	0.225244
	RvY_01759	0.413202
	RvY_01760	0.463351
	RvY_01761	0.350959
	RvY_01762	0.353002
	RvY_01763	0.638494
	RvY_01764	0.614053
	RvY_01765	0.300407
	RvY_01766	0.138531
	RvY_01767	0.252021
	RvY_01768	0.0518626
	RvY_01769	0.347826
	RvY_01770	0.137076
	RvY_01771	0.389826
	RvY_01772	0.538938
	RvY_01773	0.101487
	RvY_01774	0.292538
	RvY_01775	0.49577
	RvY_01776	0.30572
	RvY_01777	0.362033
	RvY_01778	0.309131
	RvY_01779	0.320163
	RvY_01780	0.175078
	RvY_01781	0.254381
	RvY_01782	0.13585
	RvY_01783	0.345802
	RvY_01784	0.697388
	RvY_01785	0.108967
	RvY_01786	0.551066
	RvY_01787	0.166209
	RvY_01788	0.334401
	RvY_01789	0.259885
	RvY_01790	0.31665
	RvY_01791	0.0535759
	RvY_01792	0.300977
	RvY_01793	0.500724
	RvY_01794	0.0587384
	RvY_01795	0.1846
	RvY_01796	0.27142
	RvY_01797	0.268652
	RvY_01798	0.225693
	RvY_01799	0.163753
	RvY_01800	0.54037
	RvY_01801	0.279575
	RvY_01802	0.226183
	RvY_01803	0.453714
	RvY_01804	0.293812
	RvY_01805	0.203037
	RvY_01806	0.177302
	RvY_01807	0.460379
	RvY_01808	0.531551
	RvY_01809	0.0619144
	RvY_01810	0.255389
	RvY_01811	0.246817
	RvY_01812	0.056262
	RvY_01813	0.812358
	RvY_01814	0.0062535
	RvY_01815	0.0841312
	RvY_01816	0.0448734
	RvY_01817	0.147827
	RvY_01818	0.11736
	RvY_01819	0.109357
	RvY_01820	0.426308
	RvY_01821	0.368949
	RvY_01822	0.441257
	RvY_01823	0.231168
	RvY_01824	0.44106
	RvY_01825	0.155971
	RvY_01826	0.545809
	RvY_01827	0.132827
	RvY_01828	0.349943
	RvY_01829	0.386782
	RvY_01830	0.478843
	RvY_01831	0.575312
	RvY_01832	0.542435
	RvY_01833	0.105059
	RvY_01834	0.209441
	RvY_01835	0.155259
	RvY_01836	0.143438
	RvY_01837	0.334687
	RvY_01838	0.273594
	RvY_01839	0.379795
	RvY_01840	0.709277
	RvY_01841	0.308578
	RvY_01842	0.848847
	RvY_01843	0.640319
	RvY_01844	0.120463
	RvY_01845	0.219445
	RvY_01846	0.248803
	RvY_01847	0.355079
	RvY_01848	0.0921024
	RvY_01849	0.805457
	RvY_01850	0.125524
	RvY_01851	0.362318
	RvY_01852	0.379875
	RvY_01853	0.370435
	RvY_01854	0.36927
	RvY_01855	0.0751441
	RvY_01856	0.309772
	RvY_01857	0.335893
	RvY_01858	0.249262
	RvY_01859	0.17507
	RvY_01860	0.203439
	RvY_01861	0.176965
	RvY_01862	0.16856
	RvY_01863	0.258653
	RvY_01864	0.514467
	RvY_01865	0.338544
	RvY_01866	0.169742
	RvY_01867	0.387171
	RvY_01868	0.194747
	RvY_01869	0.326877
	RvY_01870	0.321516
	RvY_01871	0.49134
	RvY_01872	0.0244786
	RvY_01873	0.379097
	RvY_01874	0.622113
	RvY_01875	0.470754
	RvY_01876	0.527097
	RvY_01877	0.153027
	RvY_01878	0.572304
	RvY_01879	0.347628
	RvY_01880	0.194959
	RvY_01881	0.326561
	RvY_01882	0.102221
	RvY_01883	0.320188
	RvY_01884	0.393227
	RvY_01885	0.154042
	RvY_01886	0.296929
	RvY_01887	0.317448
	RvY_01888	0.466627
	RvY_01889	0.151282
	RvY_01890	0.183841
	RvY_01891	0.0463458
	RvY_01892	0.303563
	RvY_01893	0.271009
	RvY_01894	0.299264
	RvY_01895	0.360885
	RvY_01896	0.147498
	RvY_01897	0.355331
	RvY_01898	0.262766
	RvY_01899	0.138504
	RvY_01900	0.303861
	RvY_01901	0.0433939
	RvY_01902	0.531096
	RvY_01903	0.208618
	RvY_01904	0.528734
	RvY_01905	0.225681
	RvY_01906	0.514885
	RvY_01907	0.385191
	RvY_01908	0.424745
	RvY_01909	0.433764
	RvY_01910	0.183176
	RvY_01911	0.134026
	RvY_01912	0.301327
	RvY_01913	0.500221
	RvY_01914	0.361431
	RvY_01915	0.366013
	RvY_01916	0.219094
	RvY_01917	0.245727
	RvY_01918	0.419267
	RvY_01919	0.360752
	RvY_01920	0.206797
	RvY_01921	0.314227
	RvY_01922	0.0290681
	RvY_01923	0.7067
	RvY_01924	0.378609
	RvY_01925	0.176253
	RvY_01926	0.121004
	RvY_01927	0.33147
	RvY_01928	0.206974
	RvY_01929	0.0550812
	RvY_01930	0.201862
	RvY_01931	0.428321
	RvY_01932	0.223137
	RvY_01933	0.35826
	RvY_01934	0.187011
	RvY_01935	0.189067
	RvY_01936	0.231702
	RvY_01937	0.454708
	RvY_01938	0.375281
	RvY_01939	0.0728978
	RvY_01940	0.407992
	RvY_01941	0.418871
	RvY_01942	0.23715
	RvY_01943	0.489734
	RvY_01944	0.460744
	RvY_01945	0.488275
	RvY_01946	0.851929
	RvY_01947	0.124036
	RvY_01948	0.279004
	RvY_01949	0.501731
	RvY_01950	0.114581
	RvY_01951	0.111281
	RvY_01952	0.349214
	RvY_01953	0.173125
	RvY_01954	0.283316
	RvY_01955	0.739132
	RvY_01956	0.19577
	RvY_01957	0.195684
	RvY_01958	0.148876
	RvY_01959	0.192676
	RvY_01960	0.665027
	RvY_01961	0.200692
	RvY_01962	0.221056
	RvY_01963	0.264418
	RvY_01964	0.200416
	RvY_01965	0.275099
	RvY_01966	0.169746
	RvY_01967	0.488956
	RvY_01968	0.38607
	RvY_01969	0.542356
	RvY_01970	0.623454
	RvY_01971	0.232436
	RvY_01972	0.151204
	RvY_01973	0.166505
	RvY_01974	0.546292
	RvY_01975	0.284978
	RvY_01976	0.636052
	RvY_01977	0.315103
	RvY_01978	0.350894
	RvY_01979	0.516849
	RvY_01980	0.400112
	RvY_01981	0.469286
	RvY_01982	0.6273
	RvY_01983	0.411926
	RvY_01984	0.265848
	RvY_01985	0.32222
	RvY_01986	0.0788606
	RvY_01987	0.393969
	RvY_01988	0.188988
	RvY_01989	0.876405
	RvY_01990	0.259271
	RvY_01991	0.443617
	RvY_01992	0.268841
	RvY_01993	0.228097
	RvY_01994	0.636093
	RvY_01995	0.578541
	RvY_01996	0.410713
	RvY_01997	0.0771388
	RvY_01998	0.307156
	RvY_01999	0.203102
	RvY_02000	0.326182
	RvY_02001	0.208905
	RvY_02002	0.0965977
	RvY_02003	0.0940492
[truncated: 17,522 more rows]

## Sheet: Fig. 1D
Data analyzed by PANTHER Overrepresentation Test (perfomed on May 28, 2021)
Analysis Type:	PANTHER Overrepresentation Test (Released 20210224)
Annotation Version and Release Date:	PANTHER version 16.0 Released 2020-12-01
Analyzed List:	T-DRYPs (Drosophila melanogaster orthologs)
Reference List:	All Proteins of Ramazzottius varieornatus (Drosophila melanogaster orthologs)						There are duplicate IDs in the file. The unique set of IDs will be used.
Test Type:	FISHER
Correction:	FDR
PANTHER Protein Class	All Proteins - REFLIST (3769)	T-DRYPs (182)	T-DRYPs (expected)	T-DRYPs (over/under)	T-DRYPs (fold Enrichment)	T-DRYPs (raw P-value)	T-DRYPs (FDR)
ribosomal protein (PC00202)	153	49	7.39	+	6.63	4.56e-24	7.98e-22
non-motor actin binding protein (PC00165)	26	7	1.26	+	5.58	0.000604	0.0264
translational protein (PC00263)	220	53	10.62	+	4.99	3.52e-21	3.08e-19
actin or actin-binding cytoskeletal protein (PC00041)	70	15	3.38	+	4.44	5.29e-06	0.000308
cytoskeletal protein (PC00085)	130	16	6.28	+	2.55	0.000943	0.0275
gene-specific transcriptional regulator (PC00264)	233	2	11.25	-	0.18	0.00189	0.0474
DNA-binding transcription factor (PC00218)	217	1	10.48	-	0.1	0.000651	0.0228

## Sheet: Fig. 1G
Up-regulated T-DRYPs	Protein ID	IUPred2A		Down-regulated T-DRYPs	Protein ID	IUPred2A		Other T-DRYPs	Protein ID	IUPred2A
72 proteins	RvY_03957.1	0.733333		29 proteins	RvY_10057.1	0.234654		235 proteins	RvY_17108.1	0.715086
Also retrievable from S1 Data	RvY_16236.1	0.655402		Also retrievable from S1 Data	RvY_10061.1	0.374247		Also retrievable from S1 Data	RvY_01073.1	0.301874
	RvY_13011.1	0.724276			RvY_10041.1	0.114409			RvY_10136.1	0.638052
	RvY_08490.2	0.73857			RvY_13994.1	0.479383			RvY_11063.1	0.842464
	RvY_18026.1	0.663491			RvY_08084.1	0.382672			RvY_05530.1	0.552644
	RvY_05566.1	0.451799			RvY_10040.1	0.213759			RvY_17692.3	0.439516
	RvY_07563.1	0.39665			RvY_05937.1	0.480911			RvY_16447.1	0.252835
	RvY_00946.1	0.69356			RvY_15820.1	0.353979			RvY_05668.1	0.621169
	RvY_12773.1	0.662157			RvY_00299.1	0.27189			RvY_05755.2	0.548909
	RvY_18645.1	0.596056			RvY_13628.1	0.496197			RvY_07290.1	0.37021
	RvY_00945.1	0.699984			RvY_16132.1	0.432459			RvY_16129.2	0.588255
	RvY_16824.1	0.639202			RvY_01241.1	0.287826			RvY_06556.1	0.173027
	RvY_01096.1	0.665828			RvY_04358.1	0.487753			RvY_05587.1	0.229342
	RvY_00944.1	0.675617			RvY_00639.1	0.188738			RvY_13323.1	0.371786
	RvY_16825.1	0.61016			RvY_00236.1	0.334858			RvY_16785.1	0.478884
	RvY_00879.1	0.737099			RvY_15424.1	0.467206			RvY_15115.1	0.456751
	RvY_18401.1	0.636253			RvY_11235.1	0.490735			RvY_12766.1	0.23411
	RvY_08658.1	0.572358			RvY_05362.1	0.203992			RvY_18124.1	0.446171
	RvY_09749.2	0.564614			RvY_02479.1	0.460225			RvY_02549.1	0.261487
	RvY_04440.1	0.353271			RvY_10348.2	0.314707			RvY_08838.1	0.521964
	RvY_07571.1	0.722372			RvY_09123.1	0.316368			RvY_01044.1	0.263106
	RvY_17964.1	0.759158			RvY_14834.1	0.270053			RvY_13475.1	0.708718
	RvY_08508.1	0.633617			RvY_18510.1	0.319691			RvY_10516.1	0.389217
	RvY_00868.1	0.620438			RvY_19285.1	0.454273			RvY_12384.1	0.429007
	RvY_08508.5	0.633617			RvY_08287.1	0.177922			RvY_03866.1	0.237355
	RvY_12637.1	0.332642			RvY_16130.1	0.411704			RvY_02388.1	0.413745
	RvY_15624.1	0.317043			RvY_09370.1	0.322399			RvY_05670.1	0.413277
	RvY_17897.1	0.758209			RvY_07723.1	0.273636			RvY_05755.3	0.548909
	RvY_17568.1	0.447692			RvY_17765.1	0.394772			RvY_00186.1	0.197251
	RvY_12370.1	0.349053							RvY_15407.1	0.545051
	RvY_18006.1	0.71205							RvY_00799.1	0.359639
	RvY_01407.4	0.493637							RvY_06734.1	0.294224
	RvY_04937.1	0.45045							RvY_17455.1	0.354853
	RvY_01180.1	0.247214							RvY_12633.1	0.305981
	RvY_13642.1	0.520543							RvY_11050.1	0.416876
	RvY_18030.1	0.726868							RvY_04718.1	0.6474
	RvY_12764.1	0.290247							RvY_19000.1	0.304173
	RvY_14963.1	0.647651							RvY_06615.1	0.379316
	RvY_13322.3	0.255243							RvY_14449.1	0.403917
	RvY_12593.1	0.77409							RvY_12917.1	0.370774
	RvY_16694.2	0.570503							RvY_03409.1	0.640695
	RvY_05677.1	0.811202							RvY_15604.1	0.618807
	RvY_14221.2	0.408431							RvY_13575.1	0.739479
	RvY_10575.1	0.34858							RvY_18498.1	0.570376
	RvY_12470.2	0.293641							RvY_12537.1	0.541141
	RvY_08070.1	0.40552							RvY_14228.1	0.767425
	RvY_15703.1	0.605547							RvY_17905.1	0.555061
	RvY_10056.1	0.140968							RvY_09835.1	0.503961
	RvY_18279.1	0.569213							RvY_02256.1	0.426247
	RvY_10463.1	0.392122							RvY_04273.1	0.10298
	RvY_09979.2	0.664154							RvY_12994.1	0.371947
	RvY_12774.1	0.744968							RvY_15542.1	0.228804
	RvY_16233.1	0.858116							RvY_12594.1	0.651036
	RvY_10893.1	0.423946							RvY_18167.1	0.264218
	RvY_00244.2	0.514205							RvY_00798.1	0.385223
	RvY_12540.1	0.334509							RvY_04623.2	0.470129
	RvY_05886.1	0.464197							RvY_01278.1	0.548444
	RvY_13714.1	0.643858							RvY_01119.1	0.423882
	RvY_07013.1	0.638246							RvY_09390.1	0.36185
	RvY_01599.1	0.738542							RvY_19359.1	0.316743
	RvY_15023.1	0.673044							RvY_17337.1	0.207662
	RvY_17842.1	0.781717							RvY_16775.2	0.408757
	RvY_17931.1	0.657739							RvY_03940.1	0.169591
	RvY_11378.1	0.670417							RvY_13652.1	0.460275
	RvY_03701.1	0.212849							RvY_15927.1	0.513637
	RvY_07876.1	0.398966							RvY_13880.2	0.293702
	RvY_16235.3	0.614239							RvY_13337.1	0.676722
	RvY_11503.2	0.273701							RvY_05742.1	0.775423
	RvY_15018.1	0.114225							RvY_09404.1	0.428086
	RvY_14043.1	0.884496							RvY_03959.1	0.252177
	RvY_14760.1	0.337798							RvY_12010.1	0.311515
	RvY_10448.1	0.82808							RvY_10245.1	0.296981
									RvY_00650.1	0.482881
									RvY_12712.1	0.323093
									RvY_13950.1	0.332496
									RvY_05693.1	0.30528
									RvY_07242.1	0.302409
									RvY_06028.1	0.792653
									RvY_13436.1	0.560642
									RvY_14515.1	0.236746
									RvY_06740.1	0.680771
									RvY_03710.1	0.429804
									RvY_08128.1	0.230582
									RvY_18443.2	0.383897
									RvY_02061.1	0.646575
									RvY_17552.1	0.229215
									RvY_12682.1	0.368161
									RvY_18251.1	0.493889
									RvY_15405.1	0.55316
									RvY_10964.1	0.26961
									RvY_14843.1	0.411562
									RvY_09312.1	0.442721
									RvY_01314.1	0.272517
									RvY_09797.1	0.219905
									RvY_16375.1	0.2149
									RvY_07342.1	0.445611
									RvY_07464.1	0.401185
									RvY_15000.1	0.468313
									RvY_02498.1	0.467349
									RvY_18328.1	0.290963
									RvY_03818.1	0.757212
									RvY_19200.1	0.392418
									RvY_07809.1	0.53511
									RvY_17224.1	0.828755
									RvY_01158.1	0.912727
									RvY_14502.2	0.359419
									RvY_14544.1	0.53274
									RvY_13500.1	0.383712
									RvY_10818.1	0.361386
									RvY_01330.1	0.510036
									RvY_10069.1	0.363986
									RvY_14004.1	0.360299
									RvY_08827.1	0.45282
									RvY_07189.1	0.387885
									RvY_18465.1	0.661463
									RvY_17830.1	0.32496
									RvY_09238.1	0.188272
									RvY_10496.1	0.191687
									RvY_17338.1	0.169954
									RvY_06008.1	0.354838
									RvY_12993.1	0.339675
									RvY_19496.0	0.315557
									RvY_07802.1	0.222235
									RvY_17201.1	0.446888
									RvY_11608.1	0.301473
									RvY_02430.1	0.323275
									RvY_08641.1	0.473195
									RvY_07519.1	0.2723
									RvY_03855.1	0.501607
									RvY_06261.1	0.418019
									RvY_04982.1	0.382342
									RvY_00170.1	0.344122
									RvY_09534.1	0.492283
									RvY_17548.1	0.371715
									RvY_09844.1	0.373044
									RvY_14568.1	0.774932
									RvY_01265.2	0.33376
									RvY_12666.1	0.211883
									RvY_16379.1	0.756938
									RvY_02526.2	0.679417
									RvY_11007.2	0.785404
									RvY_15534.1	0.436574
									RvY_18382.1	0.279991
									RvY_18753.1	0.624694
									RvY_14675.1	0.201959
									RvY_00296.1	0.467746
									RvY_15236.1	0.617973
									RvY_08150.1	0.45965
									RvY_15001.1	0.217123
									RvY_13416.1	0.476857
									RvY_01164.2	0.2979
									RvY_17174.1	0.303649
									RvY_06797.1	0.22433
									RvY_17380.1	0.294417
									RvY_08691.1	0.41475
									RvY_10800.1	0.534447
									RvY_14411.1	0.685384
									RvY_01074.1	0.231184
									RvY_04211.1	0.57498
									RvY_16351.2	0.226268
									RvY_03819.1	0.25671
									RvY_14888.1	0.396021
									RvY_09956.1	0.297521
									RvY_05594.1	0.194125
									RvY_19510.1	0.500584
									RvY_08518.1	0.262706
									RvY_08708.1	0.414797
									RvY_17197.1	0.431524
									RvY_15802.1	0.625355
									RvY_06154.2	0.65896
									RvY_03214.1	0.254503
									RvY_15345.1	0.228475
									RvY_09278.1	0.567051
									RvY_17065.1	0.326921
									RvY_08325.1	0.257744
									RvY_02609.1	0.361496
									RvY_17486.1	0.556663
									RvY_07952.1	0.700144
									RvY_16589.1	0.422105
									RvY_05805.1	0.634662
									RvY_01605.1	0.264868
									RvY_17604.1	0.340385
									RvY_11034.2	0.632444
									RvY_00774.1	0.336208
									RvY_08870.1	0.108478
									RvY_07609.1	0.36713
									RvY_02417.1	0.339006
									RvY_09492.1	0.286847
									RvY_09439.1	0.239858
									RvY_00840.1	0.26874
									RvY_04737.1	0.354637
									RvY_07248.1	0.709327
									RvY_17046.1	0.699638
									RvY_17896.1	0.282013
									RvY_00691.1	0.272779
									RvY_07849.1	0.679467
									RvY_09449.1	0.392829
									RvY_01018.1	0.55747
									RvY_04622.1	0.233502
									RvY_10160.1	0.21472
									RvY_12800.1	0.304565
									RvY_14542.1	0.508009
									RvY_09864.1	0.195165
									RvY_06142.1	0.414692
									RvY_03235.1	0.306216
									RvY_06743.1	0.240227
									RvY_00385.1	0.513071
									RvY_01493.1	0.353907
									RvY_02210.1	0.656739
									RvY_09176.1	0.362911
									RvY_16828.1	0.24435
									RvY_03362.1	0.528686
									RvY_03747.1	0.205461
									RvY_09928.1	0.448127
									RvY_12374.4	0.414628
									RvY_12668.1	0.715575
									RvY_01600.1	0.209272
									RvY_06036.1	0.216683
									RvY_17053.1	0.318615
									RvY_09491.1	0.462424
									RvY_08656.1	0.217959
									RvY_00579.1	0.329219
									RvY_05384.1	0.260944
									RvY_06655.1	0.556465
									RvY_12435.1	0.269034
									RvY_01489.1	0.408397
									RvY_04544.1	0.406588
									RvY_07018.1	0.432506
									RvY_08640.1	0.489843
									RvY_18007.1	0.186346
									RvY_07296.1	0.612764
									RvY_18357.1	0.341498
									RvY_10794.1	0.205895
									RvY_03700.1	0.714744
									RvY_03967.1	0.62361

## Sheet: Fig 2B
CAHS3_before_stress
Experiment #	1	2	3	4	5	total	(%)
fibril	0	0	0	0	0	0	0
granules	0	0	0	0	0	0	0
dispersed	20	22	33	15	17	107	100
CAHS3_hyperosmosis
Experiment #	1	2	3	4	5	6	7	8	9	10	11	12	13	14	15	16	total	(%)
fibril	15	14	16	20	12	11	13	9	13	8	13	8	7	10	8	18	195	87.8378
granules	1	0	0	0	0	0	0	0	0	0	0	0	0	0	0	0	1	0.45045
dispersed	1	0	0	2	1	1	9	0	3	1	0	3	1	0	4	0	26	11.7117
CAHS3_after_stress
Experiment #	1	2	3	4	5	6	7	total	(%)
fibril	0	0	0	0	0	0	0	0	0
granules	0	0	0	0	0	0	0	0	0
dispersed	4	17	22	20	20	10	10	103	100
CAHS8_before_stress
Experiment #	1	2	3	4	5	total	(%)
fibril	0	0	0	0	0	0	0
granules	0	0	0	0	0	0	0
dispersed	15	17	23	14	18	87	100
CAHS8_hyperosmosis
Experiment #	1	2	3	4	5	6	7	8	9	10	11	12	13	14	total	(%)
fibril	0	0	1	0	0	0	0	0	0	0	0	0	1	2	4	2.94118
granules	10	6	10	6	7	10	7	7	6	8	10	12	8	15	122	89.7059
dispersed	1	1	0	1	0	0	0	0	1	0	0	2	1	3	10	7.35294
CAHS8_after_stress
Experiment #	1	2	3	4	5	6	total	(%)
fibril	0	0	0	0	0	0	0	0
granules	0	0	0	0	0	0	0	0
dispersed	9	13	29	14	23	17	105	100
CAHS12_before_stress
Experiment #	1	2	3	4	5	total	(%)
fibril	0	0	0	0	0	0	0
granules	0	0	0	0	0	0	0
dispersed	18	14	22	25	15	94	100
CAHS12_hyperosmosis
Experiment #	1	2	3	4	5	6	7	8	9	10	11	12	13	14	15	total	(%)
fibril	5	10	9	6	12	3	4	5	8	10	9	5	10	6	12	114	62.6374
granules	6	3	5	4	5	0	4	6	1	6	3	7	3	2	7	62	34.0659
dispersed	0	1	0	1	1	0	0	0	1	0	0	2	0	0	0	6	3.2967
CAHS12_after_stress
Experiment #	1	2	3	4	5	6	total	(%)
fibril	0	0	0	0	0	0	0	0
granules	0	0	0	0	0	0	0	0
dispersed	25	9	23	13	12	18	100	100
gfp_before_stress
Experiment #	1	2	3	4	5	total	(%)
fibril	0	0	0	0	0	0	0
granules	0	0	0	0	0	0	0
dispersed	8	6	11	7	9	41	100
gfp_hyperosmosis
Experiment #	1	2	3	4	5	6	7	8	9	10	total	(%)
fibrils	0	0	0	0	0	0	0	0	0	0	0	0
granules	2	7	4	6	0	3	4	4	5	3	38	55.8824
dispersed	3	0	2	2	4	5	4	1	6	3	30	44.1176
gfp_after_stress
Experiment #	1	2	3	4	5	6	total	(%)
fibril	0	0	0	0	0	0	0	0
granules	0	0	0	0	0	0	0	0
dispersed	6	11	11	14	10	12	64	100

## Sheet: Fig 2C
CAHS3-prestress-22.8C-1.5x-zoom-FRAP1		(%)		CAHS3-prestress-22.8C-1.5x-zoom-FRAP2		(%)		CAHS3-prestress-22.8C-1.5x-zoom-FRAP3-edge		(%)		CAHS3-prestress-24.7C-1.5x-zoom-FRAP1-nuc		(%)		CAHS3-prestress-24.7C-1.5x-zoom-FRAP2-edge		(%)		CAHS3-prestress-24.7C-2-1.5x-zoom-FRAP2-edge		(%)		CAHS3-prestress-24.7C-2-1.5x-zoom-FRAP2-nuc		(%)
Time :0.000000 to 105.584412 (s)	Ch1 Region4 (Intensity Average)	1091.8		Time :0.000000 to 104.594412 (s)	Ch1 Region4 (Intensity Average)	1221.85		Time :0.000000 to 104.594412 (s)	Ch1 Region4 (Intensity Average)	1004.49		Time :0.000000 to 117.159232 (s)	Ch1 Region4 (Intensity Average)	1745.73		Time :0.000000 to 117.159232 (s)	Ch1 Region4 (Intensity Average)	1057.51		Time :0.000000 to 134.009464 (s)	Ch1 Region5 (Intensity Average)	1367.9		Time :0.000000 to 134.009464 (s)	Ch1 Region5 (Intensity Average)	1379.17
0	1145.25	1.04896		0	1279.15	1.0469		0	1052.28	1.04757		0	1863.83	1.06765		0	1098.95	1.03918		0	1405.05	1.02716		0	1447.45	1.04951
0.209588	1148.35	1.0518		0.209588	1265.8	1.03597		0.209588	1025.85	1.02126		0.234768	1799.45	1.03078		0.234768	1095.95	1.03634		0.268536	1398.58	1.02242		0.268536	1447.5	1.04954
0.419176	1136.53	1.04096		0.419176	1264.15	1.03462		0.419176	1018.85	1.01429		0.469536	1788.72	1.02463		0.469536	1081.83	1.02299		0.537072	1378	1.00738		0.537072	1426.58	1.03437
0.628764	1101.08	1.0085		0.628764	1212.6	0.992432		0.628764	1011.23	1.0067		0.704304	1739.7	0.996549		0.704304	1057.7	1.00017		0.805608	1363.75	0.996966		0.805608	1401.88	1.01646
0.838352	1077.4	0.986811		0.838352	1218.97	0.997649		0.838352	997.1	0.992641		0.939072	1742.62	0.998224		0.939072	1056.88	0.999395		1.07414	1374.8	1.00504		1.07414	1358.6	0.985083
1.04794	1068.85	0.97898		1.04794	1210.7	0.990877		1.04794	993.7	0.989256		1.17384	1731.45	0.991823		1.17384	1045.5	0.988638		1.34268	1364.3	0.997368		1.34268	1374.6	0.996685
1.25753	1069.78	0.979827		1.25753	1220.03	0.998508		1.25753	995.875	0.991421		1.40861	1700.2	0.973922		1.40861	1053.9	0.996582		1.61122	1351.92	0.988322		1.61122	1343.28	0.973972
1.46712	1066.72	0.977033		1.46712	1193.3	0.976636		1.46712	984.45	0.980047		1.64338	1696.5	0.971803		1.64338	1039.67	0.98313		1.87975	1342.05	0.981102		1.87975	1326.4	0.961736
1.6767	1059.5	0.970416		1.6767	1184.5	0.969434		1.6767	980.75	0.976364		1.87814	1700.35	0.974008		1.87814	1020.4	0.964904		2.14829	1337.75	0.977959		2.14829	1331.53	0.965452
1.88629	1044.55	0.956723		1.88629	1169.28	0.956973		1.88629	984.85	0.980445		2.11291	1694.42	0.970614		2.11291	1024.38	0.968662		2.41682	1362.8	0.996272		2.41682	1333.92	0.967192
3.09588	203.5	0.186389		2.10588	704.125	0.576279		2.10588	574.7	0.57213		2.35768	902.975	0.517249		2.35768	608.225	0.575146		2.69536	659.875	0.4824		2.69536	766.225	0.555569
3.30547	264.35	0.242123		2.31547	860.7	0.704425		2.31547	742	0.738681		2.59245	1215.05	0.696015		2.59245	799.375	0.755899		2.9639	937.65	0.685467		2.9639	969.95	0.703284
3.51506	324.075	0.296826		2.52506	933.875	0.764314		2.52506	789.275	0.785745		2.82722	1299.38	0.744318		2.82722	859.65	0.812896		3.23243	1035.95	0.757329		3.23243	1075.95	0.780142
3.72464	362.55	0.332066		2.73464	958.4	0.784386		2.73464	823.625	0.819941		3.06198	1369	0.784201		3.06198	899.475	0.850555		3.50097	1088.55	0.795782		3.50097	1114.15	0.807839
3.93423	391.575	0.358651		2.94423	968.825	0.792918		2.94423	854.975	0.851151		3.29675	1387.25	0.794656		3.29675	916.175	0.866347		3.7695	1148.33	0.83948		3.7695	1123.25	0.814438
4.14382	426.875	0.390983		3.15382	982.725	0.804294		3.15382	864.925	0.861057		3.53152	1460.33	0.836515		3.53152	921.125	0.871028		4.03804	1150.03	0.840723		4.03804	1159.45	0.840685
4.35341	453.2	0.415094		3.36341	991.375	0.811374		3.36341	874.35	0.87044		3.76629	1452.9	0.832262		3.76629	939.425	0.888333		4.30658	1177.72	0.860973		4.30658	1160.88	0.841718
4.563	463.075	0.424139		3.573	1000.15	0.818556		3.573	891.875	0.887886		4.00106	1468.95	0.841456		4.00106	921.85	0.871713		4.57511	1198.92	0.876471		4.57511	1181.5	0.856673
4.77258	486.525	0.445617		3.78258	998.525	0.817226		3.78258	892.55	0.888558		4.23582	1477.53	0.846368		4.23582	939.275	0.888191		4.84365	1197.75	0.875612		4.84365	1157.8	0.839489
4.98217	491.1	0.449808		3.99217	1001.25	0.819456		3.99217	881.575	0.877632		4.47059	1482.95	0.849475		4.47059	933.725	0.882943		5.11218	1202.05	0.878756		5.11218	1178	0.854135
5.19176	515.7	0.472339		4.20176	1013.15	0.829195		4.20176	882.2	0.878254		4.70536	1510.67	0.865357		4.70536	933.025	0.882281		5.38072	1184.47	0.865908		5.38072	1193.55	0.86541
5.40135	537.725	0.492512		4.41135	994.425	0.81387		4.41135	896.125	0.892117		4.94013	1517.22	0.869109		4.94013	946.375	0.894905		5.64926	1210.6	0.885006		5.64926	1172.42	0.850093
5.61094	539.3	0.493955		4.62094	1022.08	0.8365		4.62094	913.65	0.909564		5.1749	1519.38	0.87034		5.1749	944.075	0.89273		5.91779	1212.7	0.886541		5.91779	1182.75	0.857579
5.82052	559.325	0.512296		4.83052	1024.75	0.838689		4.83052	924.425	0.920291		5.40966	1531.65	0.877372		5.40966	956.925	0.904881		6.18633	1234.72	0.902643		6.18633	1188.22	0.861549
6.03011	569.4	0.521524		5.04011	1025.65	0.839426		5.04011	879.45	0.875517		5.64443	1528.45	0.875539		5.64443	949.625	0.897978		6.45486	1226.05	0.896301		6.45486	1212.88	0.879422
6.2397	575.175	0.526814		5.2497	1012.88	0.82897		5.2497	912.175	0.908095		5.8792	1542.42	0.883544		5.8792	952.75	0.900933		6.7234	1203.55	0.879852		6.7234	1196.7	0.867694
6.44929	583.1	0.534072		5.45929	1020.17	0.834945		5.45929	909.925	0.905855		6.11397	1519.2	0.87024		6.11397	942.725	0.891453		6.99194	1231.08	0.899974		6.99194	1217.33	0.882649
6.65888	576.925	0.528416		5.66888	1004.4	0.822034		5.66888	906.675	0.90262		6.34874	1519.35	0.870326		6.34874	943	0.891713		7.26047	1229.45	0.898786		7.26047	1216.47	0.882033
6.86846	579.2	0.5305		5.87846	1017.55	0.832796		5.87846	906.325	0.902272		6.5835	1540.78	0.882599		6.5835	969.5	0.916772		7.52901	1234.3	0.902332		7.52901	1220.33	0.884824
7.07805	592.375	0.542567		6.08805	1038.9	0.85027		6.08805	918.5	0.914392		6.81827	1535.45	0.879549		6.81827	965.275	0.912777		7.79754	1227	0.896995		7.79754	1215.67	0.881452
7.28764	589.675	0.540094		6.29764	1029.15	0.84229		6.29764	906.85	0.902794		7.05304	1523.03	0.872431		7.05304	956.65	0.904621		8.06608	1228.95	0.898421		8.06608	1233.88	0.894649
7.49723	604.225	0.553421		6.50723	1026.53	0.840142		6.50723	926.15	0.922008		7.28781	1512.75	0.866545		7.28781	952.625	0.900815		8.33462	1256.97	0.918909		8.33462	1230.88	0.892474
7.70682	598.2	0.547903		6.71682	1023.23	0.837441		6.71682	910.95	0.906876		7.52258	1539.67	0.881969		7.52258	978.525	0.925306		8.60315	1235.92	0.90352		8.60315	1237.33	0.89715
7.9164	602.5	0.551841		6.9264	1009.65	0.826331		6.9264	927.325	0.923178		7.75734	1549.95	0.887855		7.75734	966.575	0.914006		8.87169	1268.2	0.927115		8.87169	1218.25	0.88332
8.12599	618.75	0.566725		7.13599	1018.73	0.833758		7.13599	919.325	0.915213		7.99211	1511.72	0.865958		7.99211	935.5	0.884621		9.14022	1267.7	0.926749		9.14022	1207.12	0.875253
8.33558	611.35	0.559947		7.34558	1036.85	0.848592		7.34558	932.65	0.928479		8.22688	1527.72	0.875124		8.22688	963.3	0.910909		9.40876	1240.83	0.907102		9.40876	1229.15	0.891223
8.54517	642.4	0.588386		7.55517	1067.55	0.873718		7.55517	916.9	0.912799		8.46165	1543.62	0.884231		8.46165	942.35	0.891098		9.6773	1269.42	0.92801		9.6773	1212.75	0.879332
8.75476	631.075	0.578013		7.76476	1037.8	0.849369		7.76476	938.8	0.934601		8.69642	1551.25	0.888599		8.69642	954.85	0.902919		9.94583	1231.88	0.900559		9.94583	1240.58	0.899507
8.96434	619.6	0.567503		7.97434	1041.15	0.852111		7.97434	941.7	0.937488		8.93118	1554.78	0.890619		8.93118	972.025	0.91916		10.2144	1228.62	0.898183		10.2144	1230.72	0.892365
9.17393	643.625	0.589508		8.18393	1040.25	0.851375		8.18393	908.35	0.904287		9.16595	1531.33	0.877186		9.16595	956.075	0.904077		10.4829	1242.33	0.908199		10.4829	1226.8	0.889519
9.38352	640.5	0.586646		8.39352	1046.58	0.856551		8.39352	919.05	0.91494		9.40072	1556.05	0.891349		9.40072	967.475	0.914857		10.7514	1245.1	0.910227		10.7514	1224.7	0.887996
9.59311	630	0.577029		8.60311	1047.38	0.857206		8.60311	934.6	0.93042		9.63549	1525.9	0.874078		9.63549	983	0.929538		11.02	1264.85	0.924666		11.02	1226.55	0.889338
9.8027	659	0.60359		8.8127	1064.75	0.871426		8.8127	914.7	0.910609		9.87026	1506.8	0.863137		9.87026	972.875	0.919963		11.2885	1253.4	0.916295		11.2885	1209.28	0.876812
10.0123	640.525	0.586669		9.02228	1062.78	0.86981		9.02228	947.425	0.943188		10.105	1541.97	0.883286		10.105	984.4	0.930862		11.557	1248.92	0.913024		11.557	1212.55	0.879187
10.2219	665.9	0.60991		9.23187	1067.38	0.873575		9.23187	905.7	0.901649		10.3398	1534.03	0.878732		10.3398	982.325	0.928899		11.8256	1257.03	0.918945		11.8256	1231.7	0.893072
10.4315	670.175	0.613826		9.44146	1059.2	0.866884		9.44146	919.825	0.915711		10.5746	1536.45	0.880121		10.5746	960.65	0.908403		12.0941	1260.03	0.921138		12.0941	1227.08	0.889718
10.641	656	0.600843		9.65105	1056	0.864265		9.65105	919.625	0.915512		10.8093	1535.47	0.879563		10.8093	967.3	0.914692		12.3627	1286.33	0.940365		12.3627	1216.12	0.881779
10.8506	649.775	0.595141		9.86064	1066.85	0.873145		9.86064	922.15	0.918026		11.0441	1536.97	0.880422		11.0441	956.85	0.90481		12.6312	1236.7	0.904087		12.6312	1227.78	0.890226
11.0602	675.225	0.618451		10.0702	1048.67	0.85827		10.0702	942.55	0.938335		11.2789	1537.95	0.880981		11.2789	949.425	0.897789		12.8997	1257.4	0.919219		12.8997	1208.6	0.876323
11.2698	670.125	0.61378		10.2798	1067.53	0.873697		10.2798	929.375	0.925218		11.5136	1551.42	0.8887		11.5136	967.675	0.915046		13.1683	1245.25	0.910337		13.1683	1248.88	0.905525
11.4794	680.325	0.623122		10.4894	1055.6	0.863938		10.4894	918.125	0.914019		11.7484	1548.28	0.886895		11.7484	965.8	0.913273		13.4368	1254.05	0.91677		13.4368	1223.03	0.886782
11.689	680.125	0.622939		10.699	1054.47	0.863017		10.699	926.45	0.922307		11.9832	1537	0.880436		11.9832	962.8	0.910436		13.7053	1256.15	0.918305		13.7053	1219.25	0.884045
11.8986	662.05	0.606384		10.9086	1066.47	0.872838		10.9086	928.325	0.924173		12.2179	1528.08	0.875324		12.2179	963.925	0.9115		13.9739	1262.5	0.922948		13.9739	1236.85	0.896806
12.1082	679.025	0.621932		11.1182	1052.47	0.86138		11.1182	941.7	0.937488		12.4527	1543.75	0.884303		12.4527	959.45	0.907268		14.2424	1248.92	0.913024		14.2424	1248.55	0.905289
12.3178	670.125	0.61378		11.3278	1064.95	0.87159		11.3278	923.9	0.919768		12.6875	1531.55	0.877315		12.6875	958.925	0.906772		14.5109	1252.72	0.915802		14.5109	1229.85	0.89173
12.5273	661.45	0.605834		11.5373	1050.85	0.86005		11.5373	925.8	0.921659		12.9222	1559.17	0.893139		12.9222	985.05	0.931476		14.7795	1266.4	0.925799		14.7795	1215.15	0.881072
12.7369	696	0.637479		11.7469	1078.05	0.882311		11.7469	949.725	0.945477		13.157	1551.08	0.888499		13.157	965.725	0.913202		15.048	1265.38	0.925049		15.048	1234.78	0.895301
12.9465	684.15	0.626626		11.9565	1058.95	0.866679		11.9565	930.475	0.926314		13.3918	1558.67	0.892853		13.3918	979.65	0.92637		15.3166	1267	0.926237		15.3166	1248.2	0.905035
13.1561	684.8	0.627221		12.1661	1043.9	0.854362		12.1661	937.65	0.933456		13.6265	1549.8	0.887769		13.6265	977.775	0.924597		15.5851	1251.4	0.914833		15.5851	1234.75	0.895283
13.3657	684.925	0.627336		12.3757	1070	0.875723		12.3757	938.975	0.934776		13.8613	1551.5	0.888742		13.8613	975.7	0.922635		15.8536	1258.62	0.920115		15.8536	1249.7	0.906123
13.5753	680	0.622825		12.5853	1066	0.872449		12.5853	935.35	0.931167		14.0961	1535.2	0.879405		14.0961	971.45	0.918616		16.1222	1267.72	0.926767		16.1222	1239.78	0.898927
13.7849	684.225	0.626694		12.7949	1085.58	0.88847		12.7949	928.5	0.924347		14.3308	1545	0.885019		14.3308	965.525	0.913013		16.3907	1269.38	0.927974		16.3907	1245.92	0.903386
13.9945	698.6	0.639861		13.0045	1055.08	0.863508		13.0045	919.3	0.915189		14.5656	1515.55	0.868149		14.5656	981.225	0.927859		16.6592	1234.03	0.902131		16.6592	1224.42	0.887797
14.204	698.5	0.639769		13.214	1073.7	0.878751		13.214	951.3	0.947045		14.8004	1561.8	0.894643		14.8004	985.125	0.931547		16.9278	1239.7	0.90628		16.9278	1236.28	0.896389
14.4136	679.675	0.622527		13.4236	1076.85	0.881329		13.4236	926.175	0.922033		15.0352	1535.6	0.879635		15.0352	956.725	0.904692		17.1963	1234.7	0.902624		17.1963	1227.88	0.890298
14.6232	708.375	0.648814		13.6332	1073.08	0.87824		13.6332	923.575	0.919444		15.2699	1532.62	0.87793		15.2699	972.75	0.919845		17.4648	1251.47	0.914888		17.4648	1204.28	0.873187
14.8328	702.7	0.643616		13.8428	1065.12	0.871733		13.8428	930	0.925841		15.5047	1548.05	0.886766		15.5047	982.4	0.92897		17.7334	1263.65	0.923788		17.7334	1233.38	0.894286
15.0424	702	0.642975		14.0524	1072.65	0.877892		14.0524	927.65	0.923501		15.7395	1539.78	0.882026		15.7395	974.4	0.921405		18.0019	1270.22	0.928595		18.0019	1201	0.870812
15.252	698.125	0.639426		14.262	1082.33	0.88581		14.262	938.9	0.934701		15.9742	1528.92	0.875811		15.9742	970.625	0.917836		18.2704	1237.4	0.904598		18.2704	1228.83	0.890987
15.4616	694.025	0.63567		14.4716	1053.55	0.86226		14.4716	937.95	0.933755		16.209	1535.08	0.879334		16.209	970.025	0.917268		18.539	1275.65	0.932561		18.539	1225.45	0.88854
15.6712	704.65	0.645402		14.6812	1037.17	0.848858		14.6812	944.925	0.940699		16.4438	1542.95	0.883845		16.4438	968.675	0.915992		18.8075	1251.78	0.915107		18.8075	1227.22	0.889827
15.8807	707.55	0.648058		14.8907	1068.03	0.874107		14.8907	942.45	0.938235		16.6785	1532.5	0.877859		16.6785	975.05	0.92202		19.0761	1266.75	0.926055		19.0761	1229.97	0.891821
16.0903	708.75	0.649157		15.1003	1062.15	0.869298		15.1003	924.95	0.920813		16.9133	1552.62	0.889387		16.9133	978.425	0.925211		19.3446	1247.75	0.912165		19.3446	1227.88	0.890298
16.2999	701.125	0.642173		15.3099	1058.67	0.866454		15.3099	922.85	0.918723		17.1481	1537.08	0.880479		17.1481	964.375	0.911926		19.6131	1252	0.915272		19.6131	1260.38	0.913863
16.5095	709.525	0.649867		15.5195	1079.03	0.883109		15.5195	930.725	0.926562		17.3828	1531.4	0.877229		17.3828	993.175	0.939159		19.8817	1251.9	0.915198		19.8817	1234.38	0.895011
16.7191	707.975	0.648448		15.7291	1078.17	0.882414		15.7291	911.725	0.907647		17.6176	1553.53	0.889902		17.6176	973.15	0.920223		20.1502	1271.4	0.929454		20.1502	1231.62	0.893017
16.9287	719.625	0.659118		15.9387	1063.22	0.870178		15.9387	938.125	0.933929		17.8524	1557.53	0.892194		17.8524	963.15	0.910767		20.4187	1255.28	0.917666		20.4187	1231.35	0.892818
17.1383	733.325	0.671666		16.1483	1089.1	0.891355		16.1483	913.65	0.909564		18.0871	1512.3	0.866288		18.0871	979.8	0.926512		20.6873	1255.35	0.917721		20.6873	1235.83	0.896063
17.3479	707.125	0.647669		16.3579	1062.12	0.869278		16.3579	937.65	0.933456		18.3219	1533.22	0.878274		18.3219	971.2	0.918379		20.9558	1254.75	0.917282		20.9558	1247.55	0.904564
17.5575	703.2	0.644074		16.5675	1084.9	0.887918		16.5675	910.3	0.906229		18.5567	1539.78	0.882026		18.5567	977.775	0.924597		21.2243	1234.8	0.902698		21.2243	1238.4	0.89793
17.767	707.325	0.647852		16.777	1072.1	0.877442		16.777	925.2	0.921062		18.7914	1553.7	0.890003		18.7914	959.175	0.907008		21.4929	1259.12	0.92048		21.4929	1255.67	0.910455
17.9766	714.95	0.654836		16.9866	1081.85	0.885421		16.9866	934.375	0.930196		19.0262	1537.97	0.880995		19.0262	979.975	0.926677		21.7614	1261.6	0.92229		21.7614	1242	0.90054
18.1862	711.5	0.651676		17.1962	1096.2	0.897166		17.1962	961.975	0.957673		19.261	1540.4	0.882384		19.261	972.8	0.919892		22.03	1274.65	0.93183		22.03	1247.4	0.904455
18.3958	711.225	0.651424		17.4058	1064.78	0.871447		17.4058	926.25	0.922107		19.4957	1542.78	0.883745		19.4957	967.05	0.914455		22.2985	1261.1	0.921924		22.2985	1260.72	0.914117
18.6054	722.875	0.662095		17.6154	1069.95	0.875682		17.6154	934.125	0.929947		19.7305	1548.58	0.887067		19.7305	982.025	0.928616		22.567	1254.25	0.916916		22.567	1214.83	0.880836
18.815	711.475	0.651653		17.825	1098.97	0.899437		17.825	937.475	0.933282		19.9653	1542.1	0.883358		19.9653	973.4	0.92046		22.8356	1258.78	0.920224		22.8356	1242.83	0.901138
19.0246	724.2	0.663308		18.0346	1083.75	0.886976		18.0346	946	0.941769		20.2	1545	0.885019		20.2	981.05	0.927694		23.1041	1265.55	0.925177		23.1041	1233.65	0.894486
19.2342	726.025	0.66498		18.2442	1091.35	0.893197		18.2442	917.3	0.913197		20.4348	1534.15	0.878804		20.4348	980.525	0.927197		23.3726	1265.62	0.925232		23.3726	1228.08	0.890443
19.4437	713.75	0.653737		18.4537	1077.5	0.881861		18.4537	949.95	0.945701		20.6696	1568.5	0.898481		20.6696	967.125	0.914526		23.6412	1245.42	0.910465		23.6412	1257.2	0.911561
19.6533	715.525	0.655363		18.6633	1090.95	0.892869		18.6633	924.35	0.920216		20.9044	1548.38	0.886952		20.9044	969.4	0.916677		23.9097	1261.58	0.922271		23.9097	1255.33	0.910202
19.8629	736.625	0.674689		18.8729	1068.75	0.8747		18.8729	920.3	0.916184		21.1391	1568.2	0.898309		21.1391	968.125	0.915472		24.1782	1286.3	0.940347		24.1782	1238.55	0.898038
20.0725	724.55	0.663629		19.0825	1076.1	0.880715		19.0825	918.75	0.914641		21.3739	1527.15	0.874794		21.3739	971.475	0.918639		24.4468	1258.03	0.919676		24.4468	1252.35	0.908044
20.2821	730.95	0.669491		19.2921	1065.3	0.871876		19.2921	922.3	0.918175		21.6087	1519.3	0.870297		21.6087	975.2	0.922162		24.7153	1258.35	0.919914		24.7153	1217	0.882413
20.4917	728.025	0.666812		19.5017	1071.53	0.876971		19.5017	933.85	0.929673		21.8434	1515.15	0.86792		21.8434	954.625	0.902706		24.9838	1261.3	0.92207		24.9838	1236.92	0.89686
20.7013	729.65	0.6683		19.7113	1076.58	0.881104		19.7113	925.325	0.921187		22.0782	1554.38	0.890389		22.0782	962.9	0.910531		25.2524	1267.42	0.926548		25.2524	1242.92	0.901211
20.9109	736.125	0.674231		19.9209	1073.17	0.878322		19.9209	895.375	0.891371		22.313	1534.95	0.879262		22.313	981.675	0.928285		25.5209	1255.83	0.918068		25.5209	1242.65	0.901011
21.1204	725.85	0.66482		20.1304	1082.17	0.885687		20.1304	928.65	0.924497		22.5477	1522.97	0.872403		22.5477	969.675	0.916937		25.7895	1272.05	0.929929		25.7895	1232.83	0.893887
21.33	737.25	0.675261		20.34	1082.53	0.885974		20.34	919.45	0.915338		22.7825	1531.5	0.877286		22.7825	983.625	0.930129		26.058	1265.78	0.925342		26.058	1240.78	0.899652
21.5396	728.825	0.667544		20.5496	1104.65	0.904082		20.5496	925.2	0.921062		23.0173	1528	0.875281		23.0173	974.4	0.921405		26.3265	1252.55	0.915674		26.3265	1222.8	0.886619
21.7492	737.725	0.675696		20.7592	1063	0.869994		20.7592	904.525	0.90048		23.252	1553.58	0.889931		23.252	969.25	0.916535		26.5951	1258.62	0.920115		26.5951	1245.1	0.902788
21.9588	724.45	0.663537		20.9688	1074.75	0.879611		20.9688	923.425	0.919295		23.4868	1530.03	0.876441		23.4868	972.7	0.919798		26.8636	1269.62	0.928156		26.8636	1239.92	0.899035
22.1684	728.05	0.666835		21.1784	1074.62	0.879508		21.1784	910.2	0.906129		23.7216	1522.6	0.872188		23.7216	971.975	0.919112		27.1321	1264.75	0.924592		27.1321	1249	0.905616
22.378	742.625	0.680184		21.388	1059.4	0.867048		21.388	922.275	0.91815		23.9563	1531.92	0.877529		23.9563	980.175	0.926866		27.4007	1301.55	0.951495		27.4007	1243.55	0.901664
22.5876	752.9	0.689595		21.5976	1063.5	0.870403		21.5976	902.075	0.898041		24.1911	1531.5	0.877286		24.1911	985.15	0.931571		27.6692	1264.33	0.924282		27.6692	1226.7	0.889446
22.7972	741.25	0.678925		21.8072	1076.2	0.880797		21.8072	898.65	0.894631		24.4259	1545.7	0.88542		24.4259	964.025	0.911595		27.9377	1245.95	0.910849		27.9377	1236.62	0.896643
23.0067	748.025	0.68513		22.0167	1095.3	0.896429		22.0167	902.525	0.898489		24.6606	1532.75	0.878002		24.6606	959.675	0.907481		28.2063	1276.92	0.933493		28.2063	1224.92	0.888159
23.2163	731.425	0.669926		22.2263	1069	0.874905		22.2263	910.9	0.906826		24.8954	1539.95	0.882126		24.8954	957.675	0.90559		28.4748	1254.4	0.917026		28.4748	1240.9	0.899742
23.4259	741.3	0.678971		22.4359	1098.78	0.899273		22.4359	908.675	0.904611		25.1302	1515.17	0.867935		25.1302	963.1	0.91072		28.7434	1258	0.919658		28.7434	1238.62	0.898093
23.6355	750.275	0.687191		22.6455	1080.38	0.884214		22.6455	915.2	0.911107		25.3649	1528.85	0.875768		25.3649	963.225	0.910838		29.0119	1260.2	0.921266		29.0119	1230.78	0.892401
23.8451	737.05	0.675078		22.8551	1102.38	0.90222		22.8551	940.25	0.936045		25.5997	1539.8	0.88204		25.5997	989.9	0.936062		29.2804	1273.65	0.931099		29.2804	1225.12	0.888304
24.0547	740.825	0.678535		23.0647	1081.12	0.884828		23.0647	920.05	0.915935		25.8345	1524.33	0.873176		25.8345	974.9	0.921878		29.549	1267.12	0.926329		29.549	1243.78	0.901827
24.2643	731.725	0.670201		23.2743	1089.6	0.891764		23.2743	932.475	0.928305		26.0692	1542.85	0.883788		26.0692	975.075	0.922044		29.8175	1253.17	0.916131		29.8175	1241.33	0.900051
24.4739	741.925	0.679543		23.4839	1079.2	0.883253		23.4839	918.5	0.914392		26.304	1565.12	0.896547		26.304	952.475	0.900673		30.086	1258.5	0.920023		30.086	1272.5	0.922655
24.6834	744.175	0.681604		23.6934	1077.85	0.882148		23.6934	916.325	0.912227		26.5388	1547.38	0.88638		26.5388	963.25	0.910862		30.3546	1281.72	0.937002		30.3546	1242.33	0.900776
24.893	746.5	0.683733		23.903	1087.97	0.890434		23.903	934.525	0.930345		26.7736	1540.75	0.882585		26.7736	977.4	0.924242		30.6231	1263.67	0.923807		30.6231	1244.95	0.902679
25.1026	740.8	0.678513		24.1126	1085.38	0.888306		24.1126	939.95	0.935746		27.0083	1552.5	0.889315		27.0083	975.05	0.92202		30.8916	1241.6	0.907669		30.8916	1236.33	0.896425
25.3122	734	0.672284		24.3222	1108.6	0.907315		24.3222	926.15	0.922008		27.2431	1546.67	0.885979		27.2431	986.85	0.933178		31.1602	1244.2	0.909569		31.1602	1241.45	0.900141
25.5218	735.2	0.673383		24.5318	1090.15	0.892214		24.5318	897.65	0.893635		27.4779	1528.62	0.875639		27.4779	968.225	0.915566		31.4287	1250.42	0.91412		31.4287	1243.3	0.901483
25.7314	745.525	0.68284		24.7414	1078.7	0.882843		24.7414	911.65	0.907573		27.7126	1529.08	0.875897		27.7126	967.925	0.915283		31.6972	1243.12	0.908784		31.6972	1250.72	0.906866
25.941	729.05	0.667751		24.951	1078.12	0.882373		24.951	925.225	0.921087		27.9474	1533.17	0.878245		27.9474	957.575	0.905495		31.9658	1245.88	0.910794		31.9658	1244.4	0.90228
26.1506	737.55	0.675536		25.1606	1098.3	0.898885		25.1606	911.9	0.907822		28.1822	1551.17	0.888556		28.1822	975.575	0.922516		32.2343	1269.2	0.927846		32.2343	1222.75	0.886582
26.3601	745.8	0.683092		25.3701	1117.65	0.914721		25.3701	913.6	0.909514		28.4169	1551.17	0.888556		28.4169	971.4	0.918569		32.5029	1248.42	0.912658		32.5029	1226.17	0.889066
26.5697	744.6	0.681993		25.5797	1096.12	0.897105		25.5797	902.8	0.898762		28.6517	1559.4	0.893268		28.6517	968.975	0.916275		32.7714	1273.22	0.930788		32.7714	1248.5	0.905253
26.7793	743.025	0.68055		25.7893	1091.12	0.893012		25.7893	916.2	0.912102		28.8865	1544.42	0.88469		28.8865	973.1	0.920176		33.0399	1252.22	0.915436		33.0399	1240.8	0.89967
26.9889	741.65	0.679291		25.9989	1086.05	0.888859		25.9989	906.275	0.902222		29.1212	1570.28	0.899497		29.1212	954	0.902115		33.3085	1264.17	0.924172		33.3085	1230.08	0.891894
27.1985	751.475	0.68829		26.2085	1117.08	0.914251		26.2085	912.3	0.90822		29.356	1574.42	0.901875		29.356	972.1	0.91923		33.577	1242.53	0.908345		33.577	1242.92	0.901211
27.4081	746.95	0.684145		26.4181	1104.25	0.903754		26.4181	905.75	0.901699		29.5908	1563.55	0.895645		29.5908	966.025	0.913486		33.8455	1251.3	0.91476		33.8455	1232.12	0.89338
27.6177	746.375	0.683619		26.6277	1111.53	0.909708		26.6277	928.475	0.924322		29.8255	1537.97	0.880995		29.8255	977.1	0.923959		34.1141	1247.6	0.912055		34.1141	1226.03	0.888957
27.8273	745.5	0.682817		26.8373	1083	0.886363		26.8373	910.525	0.906453		30.0603	1559.4	0.893268		30.0603	977.45	0.924289		34.3826	1274.17	0.931483		34.3826	1235.92	0.896135
28.0369	742.75	0.680299		27.0469	1093.05	0.894588		27.0469	905.675	0.901624		30.2951	1561.75	0.894614		30.2951	972.75	0.919845		34.6511	1261.53	0.922235		34.6511	1243.1	0.901338
28.2464	742.775	0.680321		27.2564	1094.72	0.895959		27.2564	902.125	0.89809		30.5298	1543.38	0.884088		30.5298	985.525	0.931925		34.9197	1250.3	0.914029		34.9197	1246.33	0.903676
28.456	757.3	0.693625		27.466	1090.92	0.892849		27.466	919.425	0.915313		30.7646	1554.47	0.890447		30.7646	989.225	0.935424		35.1882	1265.67	0.925269		35.1882	1236	0.89619
28.6656	740.55	0.678284		27.6756	1113.78	0.91155		27.6756	915.975	0.911878		30.9994	1543.08	0.883916		30.9994	982.925	0.929467		35.4568	1273.7	0.931135		35.4568	1229.88	0.891748
28.8752	765.475	0.701113		27.8852	1083.33	0.886629		27.8852	937.875	0.93368		31.2341	1561.33	0.894371		31.2341	970.9	0.918096		35.7253	1240.58	0.906919		35.7253	1251.28	0.907265
29.0848	759.3	0.695457		28.0948	1076.95	0.881411		28.0948	911.05	0.906975		31.4689	1548.45	0.886995		31.4689	961.9	0.909585		35.9938	1278.92	0.934955		35.9938	1225.67	0.888703
29.2944	758.1	0.694358		28.3044	1093.35	0.894833		28.3044	907.475	0.903416		31.7037	1559.58	0.893368		31.7037	955.725	0.903746		36.2624	1246.58	0.911306		36.2624	1237.15	0.897023
29.504	749.9	0.686847		28.514	1097.28	0.898046		28.514	890.175	0.886194		31.9384	1574.97	0.90219		31.9384	956.9	0.904857		36.5309	1265.55	0.925177		36.5309	1234.47	0.895084
29.7136	748.45	0.685519		28.7236	1094.95	0.896143		28.7236	919	0.91489		32.1732	1566.15	0.897134		32.1732	977.9	0.924715		36.7994	1260.65	0.921595		36.7994	1245.85	0.903332
29.9231	765.975	0.701571		28.9331	1104.3	0.903795		28.9331	903.95	0.899907		32.408	1568.78	0.898638		32.408	961.1	0.908829		37.068	1275.62	0.932543		37.068	1223.65	0.887235
30.1327	741.1	0.678787		29.1427	1086.53	0.889248		29.1427	915.375	0.911281		32.6428	1577.83	0.903822		32.6428	973.875	0.920909		37.3365	1259.53	0.920773		37.3365	1242.88	0.901174
30.3423	753.225	0.689893		29.3523	1092.97	0.894527		29.3523	922.75	0.918623		32.8775	1555.33	0.890934		32.8775	950.3	0.898616		37.605	1256.2	0.918342		37.605	1223.05	0.8868
30.5519	765.425	0.701067		29.5619	1058.2	0.866066		29.5619	907.075	0.903018		33.1123	1547.45	0.886423		33.1123	983.775	0.93027		37.8736	1259.28	0.92059		37.8736	1243.7	0.901773
30.7615	764.725	0.700426		29.7715	1094.65	0.895897		29.7715	928.725	0.924571		33.3471	1563.85	0.895817		33.3471	1002.52	0.948001		38.1421	1259.15	0.920499		38.1421	1245.7	0.903223
30.9711	759.775	0.695892		29.9811	1110.78	0.909095		29.9811	915.825	0.911729		33.5818	1552.3	0.889201		33.5818	971.725	0.918876		38.4106	1253.85	0.916624		38.4106	1236.35	0.896443
31.1807	738.075	0.676017		30.1907	1090.65	0.892624		30.1907	915.875	0.911779		33.8166	1543.78	0.884317		33.8166	975.8	0.922729		38.6792	1241.83	0.907833		38.6792	1230.78	0.892401
31.3903	754.025	0.690626		30.4003	1081.62	0.885237		30.4003	911.125	0.90705		34.0514	1562.2	0.894872		34.0514	962.25	0.909916		38.9477	1280.35	0.935997		38.9477	1257.42	0.911724
31.5998	767.85	0.703288		30.6098	1117.67	0.914742		30.6098	922.525	0.918399		34.2861	1554.33	0.890361		34.2861	962.175	0.909845		39.2163	1253.28	0.916204		39.2163	1254.47	0.909585
31.8094	756.05	0.69248		30.8194	1113.88	0.911632		30.8194	920.875	0.916756		34.5209	1519.83	0.870598		34.5209	960.625	0.90838		39.4848	1258.5	0.920023		39.4848	1248.2	0.905035
32.019	751.95	0.688725		31.029	1088.58	0.890925		31.029	917.15	0.913048		34.7557	1573.6	0.901402		34.7557	979	0.925755		39.7533	1282.85	0.937824		39.7533	1254.38	0.909513
32.2286	776.75	0.71144		31.2386	1085.88	0.888716		31.2386	926.2	0.922058		34.9904	1538	0.881009		34.9904	983.875	0.930365		40.0219	1274.3	0.931574		40.0219	1240.88	0.899724
32.4382	773.075	0.708074		31.4482	1089.65	0.891805		31.4482	914.925	0.910833		35.2252	1535.88	0.879792		35.2252	976.975	0.92384		40.2904	1239.3	0.905987		40.2904	1261.28	0.914516
32.6478	760.5	0.696556		31.6578	1081.9	0.885462		31.6578	935.4	0.931217		35.46	1534.67	0.879105		35.46	969.85	0.917103		40.5589	1264.42	0.924355		40.5589	1248.83	0.905489
32.8574	749.2	0.686206		31.8674	1089.45	0.891642		31.8674	932.7	0.928529		35.6947	1560.47	0.893884		35.6947	962.125	0.909798		40.8275	1251.35	0.914796		40.8275	1254.08	0.909295
33.067	759.25	0.695411		32.077	1093.12	0.894649		32.077	904.4	0.900355		35.9295	1541.67	0.883114		35.9295	977.025	0.923888		41.096	1259.28	0.92059		41.096	1261.88	0.914951
33.2766	755.575	0.692045		32.2866	1098.7	0.899212		32.2866	918.15	0.914044		36.1643	1550.7	0.888284		36.1643	999.575	0.945211		41.3645	1251.1	0.914614		41.3645	1244.28	0.90219
33.4861	762.775	0.69864		32.4961	1098.7	0.899212		32.4961	928.975	0.92482		36.399	1575.33	0.90239		36.399	988.55	0.934786		41.6331	1243	0.908692		41.6331	1256.55	0.91109
33.6957	751.9	0.688679		32.7057	1093.12	0.894649		32.7057	901.1	0.89707		36.6338	1544.72	0.884862		36.6338	968.625	0.915944		41.9016	1254.38	0.917008		41.9016	1250.47	0.906685
33.9053	774.925	0.709768		32.9153	1073.67	0.878731		32.9153	940.45	0.936244		36.8686	1556.12	0.891392		36.8686	970.15	0.917387		42.1702	1250.92	0.914486		42.1702	1258.72	0.912667
34.1149	760.475	0.696533		33.1249	1089.12	0.891376		33.1249	914.75	0.910659		37.1033	1561.88	0.894686		37.1033	963.025	0.910649		42.4387	1245.38	0.910428		42.4387	1227.03	0.889682
34.3245	790.9	0.7244		33.3345	1078.47	0.882659		33.3345	910.65	0.906577		37.3381	1544.05	0.884475		37.3381	960.7	0.90845		42.7072	1225.1	0.895606		42.7072	1238.75	0.898184
34.5341	774.95	0.709791		33.5441	1071.12	0.876644		33.5441	910.625	0.906552		37.5729	1539.15	0.881668		37.5729	983.25	0.929774		42.9758	1238.78	0.905603		42.9758	1233.65	0.894486
34.7437	769.65	0.704937		33.7537	1081.53	0.885155		33.7537	938.05	0.933855		37.8076	1542.6	0.883644		37.8076	974	0.921027		43.2443	1253.75	0.916551		43.2443	1243.72	0.901791
34.9533	746.8	0.684008		33.9633	1092.2	0.893892		33.9633	912.8	0.908718		38.0424	1548.55	0.887053		38.0424	976	0.922918		43.5128	1243.58	0.909113		43.5128	1258.33	0.912377
35.1628	769.15	0.704479		34.1728	1065.72	0.872224		34.1728	917.925	0.91382		38.2772	1551.83	0.888929		38.2772	983.675	0.930176		43.7814	1252.9	0.91593		43.7814	1255.05	0.910002
35.3724	761.875	0.697816		34.3824	1081.72	0.885319		34.3824	916.275	0.912177		38.512	1564.42	0.896146		38.512	975.05	0.92202		44.0499	1270.45	0.928759		44.0499	1260.9	0.914244
35.582	766.875	0.702395		34.592	1086.35	0.889104		34.592	912.55	0.908469		38.7467	1561.3	0.894356		38.7467	975.575	0.922516		44.3184	1256.5	0.918561		44.3184	1245.92	0.903386
35.7916	775.9	0.710661		34.8016	1091.58	0.893381		34.8016	923.95	0.919818		38.9815	1520.95	0.871243		38.9815	993.325	0.939301		44.587	1249.2	0.913225		44.587	1255.25	0.910147
36.0012	797.425	0.730376		35.0112	1077.45	0.88182		35.0112	913.125	0.909041		39.2163	1521.05	0.8713		39.2163	982.875	0.929419		44.8555	1278.35	0.934535		44.8555	1227.72	0.89019
36.2108	772.8	0.707822		35.2208	1058.12	0.866004		35.2208	882.35	0.878404		39.451	1549.78	0.887754		39.451	971.95	0.919089		45.124	1263.58	0.923733		45.124	1247.97	0.904872
36.4204	751.45	0.688267		35.4304	1076.9	0.88137		35.4304	927.6	0.923451		39.6858	1539.08	0.881625		39.6858	974.125	0.921145		45.3926	1261.67	0.922344		45.3926	1229.88	0.891748
36.63	764.9	0.700586		35.64	1059.6	0.867211		35.64	918.625	0.914517		39.9206	1550.55	0.888198		39.9206	971.5	0.918663		45.6611	1251.33	0.914778		45.6611	1237.22	0.897078
36.8395	773.2	0.708188		35.8495	1074.78	0.879631		35.8495	937.475	0.933282		40.1553	1552.9	0.889544		40.1553	983.125	0.929656		45.9297	1256.78	0.918762		45.9297	1261.42	0.914625
37.0491	759.025	0.695205		36.0591	1055.22	0.863631		36.0591	934.375	0.930196		40.3901	1537.67	0.880823		40.3901	991.4	0.937481		46.1982	1248.62	0.912804		46.1982	1236.47	0.896534
37.2587	769.75	0.705028		36.2687	1061.03	0.868378		36.2687	887.9	0.883929		40.6249	1532.17	0.877673		40.6249	967.775	0.915141		46.4667	1268.42	0.927279		46.4667	1269.97	0.920824
37.4683	774.55	0.709425		36.4783	1071.95	0.877319		36.4783	912.975	0.908892		40.8596	1544.45	0.884704		40.8596	955.375	0.903415		46.7353	1232.95	0.901345		46.7353	1256.62	0.911144
37.6779	760.925	0.696945		36.6879	1055.7	0.864019		36.6879	923.35	0.91922		41.0944	1521.22	0.8714		41.0944	955.05	0.903108		47.0038	1256.15	0.918305		47.0038	1260.35	0.913845
37.8875	770.3	0.705532		36.8975	1053.6	0.862301		36.8975	898.125	0.894108		41.3292	1542.7	0.883702		41.3292	950.975	0.899254		47.2723	1252.67	0.915765		47.2723	1236.1	0.896262
38.0971	762.375	0.698273		37.1071	1064.92	0.871569		37.1071	910.625	0.906552		41.5639	1534.7	0.879119		41.5639	978.9	0.925661		47.5409	1247.85	0.912238		47.5409	1204.92	0.873658
38.3067	764.25	0.699991		37.3167	1087.8	0.890291		37.3167	904.2	0.900156		41.7987	1531.42	0.877243		41.7987	970.925	0.918119		47.8094	1243	0.908692		47.8094	1239.3	0.898582
38.5163	759.3	0.695457		37.5263	1064.38	0.871119		37.5263	913.425	0.90934		42.0335	1505.85	0.862593		42.0335	974.55	0.921547		48.0779	1248.78	0.912914		48.0779	1239.15	0.898474
38.7258	761.625	0.697587		37.7358	1077.62	0.881964		37.7358	913.1	0.909016		42.2682	1517.6	0.869324		42.2682	977.775	0.924597		48.3465	1277.53	0.933932		48.3465	1242.03	0.900558
38.9354	755.975	0.692412		37.9454	1074.47	0.879386		37.9454	908.45	0.904387		42.503	1533.38	0.87836		42.503	968.525	0.91585		48.615	1241.42	0.907541		48.615	1237.55	0.897313
39.145	762.125	0.698045		38.155	1054.38	0.862935		38.155	889.625	0.885646		42.7378	1553.28	0.889759		42.7378	992.3	0.938332		48.8836	1229.3	0.898677		48.8836	1253.62	0.908969
39.3546	788	0.721744		38.3646	1071.4	0.876869		38.3646	897.8	0.893785		42.9725	1500.53	0.859543		42.9725	972.375	0.919491		49.1521	1255.25	0.917647		49.1521	1231.83	0.893162
39.5642	776	0.710753		38.5742	1057.72	0.865677		38.5742	914.825	0.910734		43.2073	1525.47	0.873835		43.2073	952.575	0.900767		49.4206	1243.53	0.909076		49.4206	1241.4	0.900105
39.7738	771.5	0.706631		38.7838	1062.5	0.869585		38.7838	928.925	0.92477		43.4421	1531.62	0.877358		43.4421	958.625	0.906488		49.6892	1238.75	0.905585		49.6892	1247.9	0.904818
39.9834	763.325	0.699144		38.9934	1083.55	0.886813		38.9934	927.525	0.923377		43.6768	1524.92	0.87352		43.6768	982.825	0.929372		49.9577	1254.1	0.916807		49.9577	1243.6	0.9017
40.193	765.875	0.701479		39.203	1079.05	0.88313		39.203	902.425	0.898389		43.9116	1528.62	0.875639		43.9116	953.55	0.901689		50.2262	1244.1	0.909496		50.2262	1234.7	0.895247
40.4025	747.1	0.684283		39.4125	1089.05	0.891314		39.4125	904.225	0.900181		44.1464	1527.72	0.875124		44.1464	955.05	0.903108		50.4948	1257.72	0.919457		50.4948	1251.58	0.907483
40.6121	789.7	0.723301		39.6221	1083.6	0.886854		39.6221	914.575	0.910485		44.3812	1542.9	0.883816		44.3812	981.15	0.927788		50.7633	1247.9	0.912274		50.7633	1242.95	0.901229
40.8217	767.825	0.703265		39.8317	1086.53	0.889248		39.8317	904.775	0.900728		44.6159	1513.72	0.867104		44.6159	964.85	0.912375		51.0318	1252	0.915272		51.0318	1268.67	0.919881
41.0313	764.1	0.699853		40.0413	1085.5	0.888409		40.0413	910.925	0.906851		44.8507	1542.65	0.883673		44.8507	983.625	0.930129		51.3004	1254.58	0.917154		51.3004	1269.2	0.920262
41.2409	762.25	0.698159		40.2509	1086.8	0.889473		40.2509	911.95	0.907871		45.0855	1516.53	0.868708		45.0855	993.175	0.939159		51.5689	1278.42	0.93459		51.5689	1236.5	0.896552
41.4505	759.75	0.695869		40.4605	1074.55	0.879447		40.4605	909.3	0.905233		45.3202	1533.92	0.878675		45.3202	960.5	0.908261		51.8374	1260.05	0.921157		51.8374	1245.03	0.902733
41.6601	765.35	0.700998		40.6701	1057.33	0.865349		40.6701	895.55	0.891545		45.555	1531.22	0.877128		45.555	962.75	0.910389		52.106	1254.15	0.916843		52.106	1257.1	0.911489
41.8697	761.225	0.69722		40.8797	1077.22	0.881636		40.8797	904.2	0.900156		45.7898	1531.2	0.877114		45.7898	959.275	0.907103		52.3745	1246.28	0.911086		52.3745	1265.28	0.917416
42.0792	779.725	0.714165		41.0892	1095.55	0.896634		41.0892	896.35	0.892341		46.0245	1506.72	0.863094		46.0245	968.075	0.915424		52.6431	1255.42	0.917775		52.6431	1256.97	0.911398
42.2888	772.775	0.707799		41.2988	1097.95	0.898598		41.2988	909.9	0.905831		46.2593	1544.53	0.884747		46.2593	969.05	0.916346		52.9116	1225.28	0.895734		52.9116	1240.75	0.899634
42.4984	750.475	0.687374		41.5084	1097.6	0.898312		41.5084	904.025	0.899982		46.4941	1533	0.878145		46.4941	994.7	0.940601		53.1801	1246.15	0.910995		53.1801	1228.33	0.890625
42.708	749.175	0.686183		41.718	1093.67	0.895099		41.718	888.975	0.884999		46.7288	1535.33	0.879477		46.7288	968.525	0.91585		53.4487	1241.35	0.907486		53.4487	1228.35	0.890643
42.9176	767.825	0.703265		41.9276	1087.22	0.889821		41.9276	890.775	0.886791		46.9636	1522.83	0.872317		46.9636	960.9	0.90864		53.7172	1249.2	0.913225		53.7172	1259.4	0.913156
43.1272	742.475	0.680047		42.1372	1099.15	0.89958		42.1372	887.25	0.883282		47.1984	1530.62	0.876785		47.1984	986.075	0.932445		53.9857	1247.7	0.912128		53.9857	1256.97	0.911398
43.3368	763.25	0.699075		42.3468	1093.85	0.895243		42.3468	903	0.898961		47.4331	1524.78	0.873434		47.4331	967.175	0.914573		54.2543	1256.33	0.918433		54.2543	1262.45	0.915368
43.5464	769.125	0.704456		42.5564	1100.7	0.900849		42.5564	890.3	0.886318		47.6679	1537.72	0.880852		47.6679	975.725	0.922658		54.5228	1252.05	0.915308		54.5228	1255.75	0.91051
43.756	749.5	0.686481		42.766	1095.5	0.896593		42.766	907.95	0.903889		47.9027	1528.22	0.87541		47.9027	974.575	0.921571		54.7913	1247.25	0.911799		54.7913	1255.8	0.910546
43.9655	759.575	0.695709		42.9755	1112.08	0.910159		42.9755	902.35	0.898314		48.1374	1517.17	0.86908		48.1374	980.875	0.927528		55.0599	1268.55	0.92737		55.0599	1254.03	0.909259
44.1751	752.65	0.689366		43.1851	1114.97	0.912532		43.1851	896.65	0.89264		48.3722	1536.45	0.880121		48.3722	962.6	0.910247		55.3284	1248.1	0.91242		55.3284	1246.72	0.903966
44.3847	771.25	0.706402		43.3947	1104.55	0.904		43.3947	899	0.894979		48.607	1500.58	0.859571		48.607	983.3	0.929821		55.597	1277.47	0.933895		55.597	1227.78	0.890226
44.5943	770.85	0.706036		43.6043	1098.22	0.898823		43.6043	890.15	0.886169		48.8417	1523.4	0.872646		48.8417	987.425	0.933722		55.8655	1260.47	0.921467		55.8655	1252	0.907791
44.8039	754.5	0.691061		43.8139	1109.03	0.907662		43.8139	912.925	0.908842		49.0765	1522.95	0.872388		49.0765	970.65	0.917859		56.134	1264.72	0.924574		56.134	1252.67	0.90828
45.0135	763.525	0.699327		44.0235	1080.97	0.884705		44.0235	891.525	0.887538		49.3113	1496.95	0.857495		49.3113	959.375	0.907198		56.4026	1251.1	0.914614		56.4026	1242	0.90054
45.2231	770.85	0.706036		44.2331	1110.9	0.909197		44.2331	894.775	0.890773		49.546	1495.35	0.856578		49.546	976.075	0.922989		56.6711	1265.08	0.92483		56.6711	1251.8	0.907646
45.4327	757.625	0.693923		44.4427	1113.83	0.911591		44.4427	893.875	0.889877		49.7808	1519.05	0.870154		49.7808	985.775	0.932162		56.9396	1251.65	0.915016		56.9396	1278.83	0.927241
45.6422	758.825	0.695022		44.6522	1084.1	0.887263		44.6522	904.825	0.900778		50.0156	1508.03	0.863839		50.0156	963.25	0.910862		57.2082	1237.53	0.90469		57.2082	1255.35	0.91022
45.8518	769.7	0.704983		44.8618	1104.78	0.904184		44.8618	905.325	0.901276		50.2504	1507.6	0.863595		50.2504	966.15	0.913604		57.4767	1250.38	0.914084		57.4767	1260.67	0.914081
46.0614	782.5	0.716706		45.0714	1118.58	0.915478		45.0714	901.675	0.897642		50.4851	1486.22	0.851351		50.4851	974.6	0.921594		57.7452	1265.22	0.92494		57.7452	1277.25	0.926099
46.271	771.05	0.706219		45.281	1109.38	0.907949		45.281	902.5	0.898464		50.7199	1516.7	0.868808		50.7199	939.9	0.888782		58.0138	1274.45	0.931684		58.0138	1265.3	0.917434
46.4806	761.65	0.697609		45.4906	1093.78	0.895181		45.4906	894.2	0.890201		50.9547	1509.2	0.864512		50.9547	970.675	0.917883		58.2823	1241.35	0.907486		58.2823	1259.35	0.91312
46.6902	782.375	0.716592		45.7002	1089.92	0.89203		45.7002	903.65	0.899609		51.1894	1509.25	0.864541		51.1894	964.225	0.911784		58.5508	1234.08	0.902168		58.5508	1252.58	0.908208
46.8998	758.75	0.694953		45.9098	1084.7	0.887754		45.9098	892.125	0.888135		51.4242	1508.75	0.864254		51.4242	981.45	0.928072		58.8194	1241.33	0.907468		58.8194	1254.95	0.90993
47.1094	772.5	0.707547		46.1194	1126.25	0.92176		46.1194	906.9	0.902844		51.659	1503.83	0.861433		51.659	979.3	0.926039		59.0879	1273.22	0.930788		59.0879	1252.47	0.908135
47.3189	770.2	0.705441		46.3289	1121.42	0.917811		46.3289	910.75	0.906677		51.8937	1510.78	0.865414		51.8937	972.6	0.919703		59.3565	1254.53	0.917117		59.3565	1239.7	0.898872
47.5285	784.625	0.718653		46.5385	1107.67	0.906557		46.5385	897.5	0.893486		52.1285	1513.6	0.867032		52.1285	968.2	0.915543		59.625	1262.65	0.923057		59.625	1259.47	0.913211
47.7381	778.675	0.713203		46.7481	1092.28	0.893954		46.7481	914.325	0.910236		52.3633	1533.83	0.878618		52.3633	963.25	0.910862		59.8935	1235.28	0.903045		59.8935	1251.88	0.9077
47.9477	767.625	0.703082		46.9577	1104.9	0.904286		46.9577	908.875	0.90481		52.598	1508.88	0.864326		52.598	959.55	0.907363		60.1621	1262.85	0.923203		60.1621	1260.7	0.914099
48.1573	767.1	0.702601		47.1673	1109.03	0.907662		47.1673	891.05	0.887065		52.8328	1493.83	0.855705		52.8328	947.925	0.89637		60.4306	1241.28	0.907431		60.4306	1255.55	0.910365
48.3669	776.2	0.710936		47.3769	1098.03	0.89866		47.3769	893.775	0.889778		53.0676	1499.6	0.859013		53.0676	970.825	0.918025		60.6991	1251.95	0.915235		60.6991	1252.9	0.908443
48.5765	762.7	0.698571		47.5865	1092.17	0.893872		47.5865	891	0.887015		53.3023	1497.55	0.857838		53.3023	979.4	0.926133		60.9677	1244.45	0.909752		60.9677	1251.33	0.907301
48.7861	768.8	0.704158		47.7961	1108.35	0.90711		47.7961	891.575	0.887588		53.5371	1483.2	0.849618		53.5371	975.775	0.922706		61.2362	1249.08	0.913133		61.2362	1249.53	0.905996
48.9957	770	0.705257		48.0057	1110.92	0.909217		48.0057	909.925	0.905855		53.7719	1497.67	0.85791		53.7719	971.95	0.919089		61.5047	1274.95	0.932049		61.5047	1269.9	0.92077
49.2052	758.925	0.695114		48.2152	1104.03	0.90357		48.2152	903.375	0.899335		54.0066	1517.92	0.86951		54.0066	969.725	0.916985		61.7733	1240.53	0.906883		61.7733	1246.67	0.90393
49.4148	769.05	0.704387		48.4248	1093.45	0.894915		48.4248	905.125	0.901077		54.2414	1496.42	0.857194		54.2414	980.65	0.927315		62.0418	1243.88	0.909332		62.0418	1251.92	0.907736
49.6244	767.175	0.70267		48.6344	1092.7	0.894301		48.6344	907.975	0.903914		54.4762	1515.1	0.867892		54.4762	956.6	0.904573		62.3104	1231.7	0.900431		62.3104	1271.47	0.921912
49.834	764.725	0.700426		48.844	1088.03	0.890475		48.844	898.1	0.894083		54.7109	1486.78	0.851666		54.7109	949.45	0.897812		62.5789	1228.47	0.898074		62.5789	1262.8	0.915622
50.0436	765.525	0.701159		49.0536	1110.45	0.908829		49.0536	900.175	0.896149		54.9457	1511.85	0.86603		54.9457	968.25	0.91559		62.8474	1215.33	0.88846		62.8474	1245.12	0.902806
50.2532	769.3	0.704616		49.2632	1106.42	0.905534		49.2632	883.175	0.879225		55.1805	1503.12	0.861032		55.1805	961.525	0.909231		63.116	1233.55	0.901784		63.116	1228.38	0.890661
50.4628	768.275	0.703677		49.4728	1105.67	0.904921		49.4728	888.925	0.884949		55.4152	1517.08	0.869023		55.4152	951.05	0.899325		63.3845	1258.08	0.919713		63.3845	1266.05	0.917978
50.6724	769.95	0.705212		49.6824	1106.67	0.905739		49.6824	903.7	0.899658		55.65	1505.65	0.862478		55.65	971.375	0.918545		63.653	1227.5	0.897361		63.653	1246.25	0.903622
50.8819	753.7	0.690328		49.8919	1119.7	0.916399		49.8919	903.8	0.899758		55.8848	1516.35	0.868608		55.8848	975.675	0.922611		63.9216	1245.72	0.910684		63.9216	1249.88	0.90625
51.0915	773.075	0.708074		50.1015	1108.08	0.906885		50.1015	892.3	0.888309		56.1196	1504.7	0.861934		56.1196	957.375	0.905306		64.1901	1237.55	0.904708		64.1901	1250.92	0.907011
51.3011	760.775	0.696808		50.3111	1105.45	0.904736		50.3111	905.025	0.900977		56.3543	1503.22	0.861089		56.3543	969.125	0.916417		64.4586	1258.58	0.920078		64.4586	1261.47	0.914661
51.5107	784.4	0.718447		50.5207	1101.95	0.901872		50.5207	897.5	0.893486		56.5891	1515.92	0.868364		56.5891	956.675	0.904644		64.7272	1224.88	0.895442		64.7272	1263.05	0.915803
51.7203	767	0.70251		50.7303	1091.42	0.893258		50.7303	898.875	0.894855		56.8239	1499.38	0.858884		56.8239	972.825	0.919916		64.9957	1236.72	0.904105		64.9957	1256.03	0.910709
51.9299	765.05	0.700724		50.9399	1083.15	0.886485		50.9399	911.375	0.907299		57.0586	1542.28	0.883458		57.0586	954.825	0.902895		65.2642	1217.5	0.89005		65.2642	1248.53	0.905271
52.1395	763.975	0.699739		51.1495	1072.12	0.877462		51.1495	907.975	0.903914		57.2934	1500.7	0.859643		57.2934	960.3	0.908072		65.5328	1231.97	0.900632		65.5328	1264.4	0.916782
52.3491	775.275	0.710089		51.3591	1089	0.891273		51.3591	905.525	0.901475		57.5282	1504.95	0.862077		57.5282	979.9	0.926606		65.8013	1255.28	0.917666		65.8013	1281.15	0.928927
52.5586	771.5	0.706631		51.5686	1098.2	0.898803		51.5686	899.85	0.895826		57.7629	1508.6	0.864168		57.7629	967.3	0.914692		66.0699	1240.85	0.90712		66.0699	1246.97	0.904147
52.7682	765	0.700678		51.7782	1100.4	0.900603		51.7782	903.55	0.899509		57.9977	1509.05	0.864426		57.9977	962.725	0.910365		66.3384	1236.03	0.903593		66.3384	1262.67	0.915531
52.9778	775.7	0.710478		51.9878	1095.38	0.896491		51.9878	890.775	0.886791		58.2325	1498.65	0.858469		58.2325	984.15	0.930625		66.6069	1237.22	0.90447		66.6069	1257.2	0.911561
53.1874	760.575	0.696625		52.1974	1110.22	0.908644		52.1974	889.4	0.885422		58.4672	1514.78	0.867705		58.4672	974	0.921027		66.8755	1231.62	0.900376		66.8755	1254.15	0.90935
53.397	772.4	0.707456		52.407	1120.42	0.916993		52.407	888.35	0.884377		58.702	1520.17	0.870799		58.702	953.475	0.901618		67.144	1254.35	0.91699		67.144	1265.97	0.917924
53.6066	767.825	0.703265		52.6166	1083.62	0.886874		52.6166	888.75	0.884775		58.9368	1499.85	0.859156		58.9368	976.075	0.922989		67.4125	1251.03	0.914559		67.4125	1279.1	0.92744
53.8162	753.45	0.690099		52.8262	1066.47	0.872838		52.8262	889.95	0.88597		59.1715	1499.17	0.858769		59.1715	974.6	0.921594		67.6811	1229.45	0.898786		67.6811	1236.5	0.896552
54.0258	777.175	0.711829		53.0358	1111.88	0.909995		53.0358	894.525	0.890524		59.4063	1485.62	0.851007		59.4063	986.975	0.933296		67.9496	1224.6	0.895241		67.9496	1238.17	0.897767
54.2354	745.875	0.683161		53.2454	1111	0.909279		53.2454	887	0.883033		59.6411	1485.62	0.851007		59.6411	977.725	0.92455		68.2181	1243.33	0.90893		68.2181	1262.08	0.915096
54.4449	781.725	0.715997		53.4549	1113.35	0.911202		53.4549	899.775	0.895751		59.8758	1526.9	0.874651		59.8758	975.9	0.922824		68.4867	1254.92	0.91741		68.4867	1247.92	0.904836
54.6545	762.8	0.698663		53.6645	1106.05	0.905228		53.6645	889.525	0.885547		60.1106	1510.92	0.8655		60.1106	971.9	0.919041		68.7552	1229.92	0.899134		68.7552	1256.4	0.910981
54.8641	751.775	0.688565		53.8741	1073.67	0.878731		53.8741	885.025	0.881067		60.3454	1519.9	0.870641		60.3454	979.05	0.925802		69.0238	1242.8	0.908546		69.0238	1260.33	0.913827
55.0737	763.375	0.699189		54.0837	1071.12	0.876644		54.0837	881.2	0.877259		60.5801	1488.65	0.85274		60.5801	950.525	0.898829		69.2923	1233.12	0.901473		69.2923	1268.75	0.919936
55.2833	766	0.701594		54.2933	1088.35	0.890741		54.2933	892.475	0.888483		60.8149	1533.7	0.878546		60.8149	964.25	0.911807		69.5608	1229.2	0.898604		69.5608	1263.08	0.915821
55.4929	762.5	0.698388		54.5029	1114.5	0.912143		54.5029	884.45	0.880494		61.0497	1498.88	0.858597		61.0497	975.3	0.922256		69.8294	1221.58	0.893029		69.8294	1252.8	0.908371
55.7025	774.7	0.709562		54.7125	1083.88	0.887079		54.7125	901.325	0.897294		61.2844	1526.97	0.874694		61.2844	966.45	0.913888		70.0979	1226	0.896264		70.0979	1253.28	0.908715
55.9121	770.475	0.705692		54.9221	1096.85	0.897698		54.9221	896.075	0.892067		61.5192	1510.55	0.865285		61.5192	978.975	0.925732		70.3664	1221.45	0.892938		70.3664	1272.78	0.922854
56.1216	761.15	0.697151		55.1316	1073.1	0.87826		55.1316	868.125	0.864242		61.754	1487.3	0.851967		61.754	961.55	0.909254		70.635	1251.5	0.914906		70.635	1258.35	0.912395
56.3312	758.55	0.69477		55.3412	1083.17	0.886506		55.3412	883.225	0.879275		61.9888	1522.2	0.871959		61.9888	970.075	0.917316		70.9035	1247.8	0.912201		70.9035	1263.03	0.915785
56.5408	769.975	0.705234		55.5508	1086.9	0.889555		55.5508	902.175	0.89814		62.2235	1489.8	0.853399		62.2235	958.35	0.906228		71.172	1232.42	0.900961		71.172	1263.67	0.916256
56.7504	761.9	0.697838		55.7604	1092.25	0.893933		55.7604	874.8	0.870888		62.4583	1517.75	0.86941		62.4583	975.525	0.922469		71.4406	1249.9	0.913736		71.4406	1283.45	0.930594
56.96	754.225	0.690809		55.97	1099.9	0.900194		55.97	891.775	0.887787		62.6931	1506.95	0.863223		62.6931	964.2	0.91176		71.7091	1230.7	0.8997		71.7091	1254.92	0.909912
57.1696	748.575	0.685634		56.1796	1103.78	0.903366		56.1796	889.65	0.885671		62.9278	1493.65	0.855604		62.9278	971.05	0.918238		71.9776	1274.47	0.931702		71.9776	1248.28	0.90509
57.3792	752.5	0.689229		56.3892	1100.6	0.900767		56.3892	891.925	0.887936		63.1626	1502.17	0.860488		63.1626	955.775	0.903793		72.2462	1246.9	0.911543		72.2462	1247.67	0.904655
57.5888	766	0.701594		56.5988	1068.92	0.874843		56.5988	871.35	0.867453		63.3974	1517.55	0.869295		63.3974	972.975	0.920058		72.5147	1265.8	0.92536		72.5147	1243.67	0.901754
57.7983	756.075	0.692503		56.8083	1083.75	0.886976		56.8083	889.375	0.885397		63.6321	1516.58	0.868736		63.6321	963.85	0.911429		72.7833	1258.85	0.920279		72.7833	1261.83	0.914915
58.0079	769.375	0.704685		57.0179	1089.9	0.89201		57.0179	888.675	0.8847		63.8669	1507.12	0.863323		63.8669	979.8	0.926512		73.0518	1253.17	0.916131		73.0518	1269.53	0.920498
58.2175	749.425	0.686412		57.2275	1076.7	0.881207		57.2275	875.25	0.871336		64.1017	1509.92	0.864927		64.1017	949.125	0.897505		73.3203	1243.75	0.90924		73.3203	1257.65	0.911887
58.4271	751	0.687855		57.4371	1085.38	0.888306		57.4371	899.825	0.895801		64.3364	1504.17	0.861633		64.3364	972.675	0.919774		73.5889	1257.28	0.919128		73.5889	1262.4	0.915331
58.6367	756.025	0.692457		57.6467	1083.12	0.886465		57.6467	895.275	0.891271		64.5712	1521.1	0.871329		64.5712	978.7	0.925472		73.8574	1235.03	0.902862		73.8574	1253.25	0.908697
58.8463	756.2	0.692618		57.8563	1085.88	0.888716		57.8563	881.65	0.877707		64.806	1529.33	0.87604		64.806	981.85	0.92845		74.1259	1244.62	0.90988		74.1259	1249.03	0.905634
59.0559	747.425	0.684581		58.0659	1080.75	0.884521		58.0659	889	0.885024		65.0407	1542.45	0.883558		65.0407	978.825	0.92559		74.3945	1242.67	0.908455		74.3945	1263.7	0.916274
59.2655	751.875	0.688656		58.2755	1073.12	0.878281		58.2755	908.725	0.904661		65.2755	1514.25	0.867405		65.2755	965.65	0.913131		74.663	1256.38	0.91847		74.663	1257.83	0.912014
59.4751	762.8	0.698663		58.4851	1083.9	0.887099		58.4851	899.025	0.895004		65.5103	1499.55	0.858984		65.5103	975.3	0.922256		74.9315	1258.1	0.919731		74.9315	1239.42	0.898673
59.6846	772.2	0.707272		58.6946	1086.42	0.889166		58.6946	904.825	0.900778		65.745	1524.83	0.873462		65.745	952.15	0.900365		75.2001	1262.17	0.92271		75.2001	1263.42	0.916075
59.8942	746.65	0.683871		58.9042	1088.55	0.890905		58.9042	901.175	0.897145		65.9798	1516.75	0.868837		65.9798	954.825	0.902895		75.4686	1248.12	0.912439		75.4686	1241.92	0.900486
60.1038	761.15	0.697151		59.1138	1085.25	0.888204		59.1138	883.8	0.879847		66.2146	1503.65	0.861333		66.2146	976.225	0.923131		75.7372	1239.53	0.906152		75.7372	1266.08	0.917996
60.3134	756.25	0.692663		59.3234	1091.05	0.892951		59.3234	899.975	0.89595		66.4493	1546.4	0.885821		66.4493	962.05	0.909727		76.0057	1220.38	0.892152		76.0057	1280.7	0.9286
60.523	765.225	0.700884		59.533	1072.33	0.877626		59.533	902.7	0.898663		66.6841	1531.78	0.877443		66.6841	961.575	0.909278		76.2742	1230.72	0.899719		76.2742	1260.88	0.914226
60.7326	763.25	0.699075		59.7426	1084.3	0.887427		59.7426	888.9	0.884924		66.9189	1544.95	0.88499		66.9189	965.45	0.912942		76.5428	1251	0.914541		76.5428	1256.7	0.911199
60.9422	756.95	0.693305		59.9522	1093.7	0.89512		59.9522	895.65	0.891644		67.1536	1507.25	0.863395		67.1536	977.525	0.92436		76.8113	1244.92	0.910099		76.8113	1264.7	0.916999
61.1518	765.75	0.701365		60.1618	1082.22	0.885728		60.1618	867.3	0.863421		67.3884	1511.1	0.8656		67.3884	975.875	0.9228		77.0798	1240.15	0.906609		77.0798	1252.95	0.90848
61.3613	759.35	0.695503		60.3713	1089.53	0.891703		60.3713	883.15	0.8792		67.6232	1521.88	0.871772		67.6232	935.7	0.88481		77.3484	1260.65	0.921595		77.3484	1261.58	0.914733
61.5709	756.8	0.693167		60.5809	1081.9	0.885462		60.5809	887.075	0.883108		67.858	1516.03	0.868421		67.858	971.175	0.918356		77.6169	1231.47	0.900267		77.6169	1244.42	0.902298
61.7805	766.25	0.701823		60.7905	1089.5	0.891682		60.7905	888.775	0.8848		68.0927	1518.5	0.869839		68.0927	981.5	0.928119		77.8854	1234.47	0.90246		77.8854	1270.12	0.920933
61.9901	765.35	0.700998		61.0001	1089.08	0.891335		61.0001	907.675	0.903616		68.3275	1520.65	0.871071		68.3275	942.375	0.891122		78.154	1213.58	0.887181		78.154	1261.12	0.914407
62.1997	761.65	0.697609		61.2097	1082.65	0.886076		61.2097	906.9	0.902844		68.5623	1501.92	0.860345		68.5623	968.125	0.915472		78.4225	1225.95	0.896228		78.4225	1264.67	0.916981
62.4093	755.1	0.69161		61.4193	1090.1	0.892174		61.4193	883.875	0.879922		68.797	1532.53	0.877873		68.797	959.1	0.906937		78.691	1252.67	0.915765		78.691	1258.95	0.91283
62.6189	765.75	0.701365		61.6289	1079.5	0.883498		61.6289	898.15	0.894133		69.0318	1511.6	0.865887		69.0318	932.6	0.881879		78.9596	1231.92	0.900596		78.9596	1256.47	0.911035
62.8285	762.025	0.697953		61.8385	1091.38	0.893217		61.8385	882.25	0.878304		69.2666	1475.4	0.84515		69.2666	932.275	0.881571		79.2281	1215.33	0.88846		79.2281	1275.1	0.92454
63.038	767.575	0.703036		62.048	1082.22	0.885728		62.048	894.025	0.890027		69.5013	1527.05	0.874737		69.5013	947.45	0.895921		79.4967	1215.05	0.888259		79.4967	1261.85	0.914933
63.2476	780.3	0.714691		62.2576	1091.95	0.893688		62.2576	875.725	0.871808		69.7361	1535.78	0.879735		69.7361	955.9	0.903912		79.7652	1235.55	0.903246		79.7652	1256.3	0.910909
63.4572	769.8	0.705074		62.4672	1081.85	0.885421		62.4672	913.875	0.909788		69.9709	1501.15	0.859901		69.9709	965.8	0.913273		80.0337	1232.45	0.90098		80.0337	1237.62	0.897368
63.6668	742.45	0.680024		62.6768	1104.9	0.904286		62.6768	882.775	0.878827		70.2056	1520.9	0.871214		70.2056	967.9	0.915259		80.3023	1243.62	0.909149		80.3023	1241.67	0.900304
63.8764	756.725	0.693099		62.8864	1075.42	0.880163		62.8864	871.225	0.867329		70.4404	1516.6	0.868751		70.4404	948.775	0.897174		80.5708	1231	0.89992		80.5708	1246.12	0.903531
64.086	755.6	0.692068		63.096	1093.78	0.895181		63.096	900.325	0.896298		70.6752	1508.35	0.864025		70.6752	971.25	0.918427		80.8393	1225.62	0.89599		80.8393	1237.08	0.896969
64.2956	762.925	0.698777		63.3056	1081.03	0.884746		63.3056	880.925	0.876985		70.9099	1525.47	0.873835		70.9099	973.15	0.920223		81.1079	1231.67	0.900413		81.1079	1264.03	0.91651
64.5052	763.5	0.699304		63.5152	1091.5	0.893319		63.5152	891.675	0.887687		71.1447	1512.05	0.866144		71.1447	949.65	0.898001		81.3764	1230	0.899189		81.3764	1268.8	0.919972
64.7148	766.75	0.702281		63.7248	1112.53	0.910527		63.7248	902.325	0.898289		71.3795	1514.3	0.867433		71.3795	957.7	0.905614		81.6449	1240.72	0.907029		81.6449	1242.58	0.900957
64.9243	762.525	0.698411		63.9343	1071.4	0.876869		63.9343	883.075	0.879126		71.6142	1521.6	0.871615		71.6142	952.825	0.901004		81.9135	1247.88	0.912256		81.9135	1244.83	0.902588
65.1339	747.25	0.68442		64.1439	1090.88	0.892808		64.1439	882.575	0.878628		71.849	1517.67	0.869367		71.849	966.225	0.913675		82.182	1239.3	0.905987		82.182	1231.08	0.892619
65.3435	763	0.698846		64.3535	1088.3	0.8907		64.3535	886.9	0.882933		72.0838	1529.22	0.875983		72.0838	966.05	0.91351		82.4506	1240.97	0.907212		82.4506	1234.05	0.894776
65.5531	768.525	0.703906		64.5631	1110.72	0.909054		64.5631	889.05	0.885074		72.3185	1536.62	0.880222		72.3185	972.5	0.919609		82.7191	1248.25	0.91253		82.7191	1274.25	0.923924
65.7627	754.25	0.690832		64.7727	1076.3	0.880879		64.7727	890.225	0.886244		72.5533	1520.17	0.870799		72.5533	975.85	0.922777		82.9876	1261.65	0.922326		82.9876	1271.67	0.922057
65.9723	760.3	0.696373		64.9823	1108.42	0.907171		64.9823	885.375	0.881415		72.7881	1512.3	0.866288		72.7881	959.4	0.907221		83.2562	1250.85	0.914431		83.2562	1238.05	0.897676
66.1819	758.2	0.69445		65.1919	1100.2	0.90044		65.1919	882.35	0.878404		73.0228	1495.5	0.856664		73.0228	971.925	0.919065		83.5247	1227.97	0.897708		83.5247	1255.6	0.910401
66.3915	785.15	0.719134		65.4015	1113.2	0.911079		65.4015	897.6	0.893586		73.2576	1521.95	0.871815		73.2576	963.55	0.911145		83.7932	1257.65	0.919402		83.7932	1269.33	0.920353
66.601	756.45	0.692847		65.611	1097.65	0.898353		65.611	891.425	0.887438		73.4924	1538.97	0.881568		73.4924	968.075	0.915424		84.0618	1241.65	0.907705		84.0618	1250.22	0.906504
66.8106	762.925	0.698777		65.8206	1101.6	0.901586		65.8206	896.775	0.892764		73.7272	1510.88	0.865471		73.7272	965.7	0.913179		84.3303	1238.45	0.905366		84.3303	1249.17	0.905742
67.0202	763.225	0.699052		66.0302	1114.53	0.912164		66.0302	871.275	0.867378		73.9619	1501.85	0.860302		73.9619	973.225	0.920294		84.5988	1250.33	0.914047		84.5988	1256.22	0.910854
67.2298	746.45	0.683687		66.2398	1111.78	0.909913		66.2398	887.575	0.883605		74.1967	1530.95	0.876971		74.1967	989.025	0.935235		84.8674	1222.3	0.893559		84.8674	1256.42	0.910999
67.4394	754.425	0.690992		66.4494	1091.55	0.89336		66.4494	902.65	0.898613		74.4315	1527.25	0.874851		74.4315	975.35	0.922304		85.1359	1237.1	0.904379		85.1359	1248.58	0.905307
67.649	749	0.686023		66.659	1082.17	0.885687		66.659	885.875	0.881913		74.6662	1519.8	0.870584		74.6662	967.95	0.915306		85.4044	1253.92	0.916679		85.4044	1244.92	0.902661
67.8586	737.375	0.675376		66.8686	1109.42	0.90799		66.8686	881.45	0.877508		74.901	1514.08	0.867304		74.901	955.425	0.903462		85.673	1258.55	0.92006		85.673	1243.95	0.901954
68.0682	744.2	0.681627		67.0782	1098.88	0.899355		67.0782	894.95	0.890947		75.1358	1506.8	0.863137		75.1358	961.175	0.9089		85.9415	1246.97	0.911598		85.9415	1236.75	0.896733
68.2777	758.525	0.694747		67.2877	1094.97	0.896163		67.2877	894.125	0.890126		75.3705	1509.45	0.864655		75.3705	946.2	0.894739		86.2101	1226.83	0.896867		86.2101	1245.92	0.903386
68.4873	743.45	0.68094		67.4973	1116.12	0.913473		67.4973	902.175	0.89814		75.6053	1516.1	0.868464		75.6053	962.675	0.910318		86.4786	1239.47	0.906115		86.4786	1271.33	0.921803
68.6969	754.45	0.691015		67.7069	1107.8	0.90666		67.7069	897.65	0.893635		75.8401	1505	0.862106		75.8401	962.65	0.910294		86.7471	1255.55	0.917867		86.7471	1253.6	0.908951
68.9065	733.975	0.672261		67.9165	1108.67	0.907376		67.9165	897.075	0.893063		76.0748	1524.12	0.873061		76.0748	957.325	0.905259		87.0157	1250.35	0.914065		87.0157	1252.17	0.907918
69.1161	753.4	0.690053		68.1261	1113.4	0.911243		68.1261	917.875	0.91377		76.3096	1518	0.869553		76.3096	962.8	0.910436		87.2842	1234.1	0.902186		87.2842	1252.08	0.907845
69.3257	747.3	0.684466		68.3357	1098.45	0.899007		68.3357	898.275	0.894258		76.5444	1510.1	0.865027		76.5444	952.675	0.900862		87.5527	1245.55	0.910556		87.5527	1255.92	0.910637
69.5353	749.35	0.686344		68.5453	1092.4	0.894056		68.5453	904.725	0.900679		76.7791	1509.55	0.864712		76.7791	973.75	0.920791		87.8213	1244.58	0.909844		87.8213	1240.22	0.899253
69.7449	736.725	0.67478		68.7549	1102.1	0.901995		68.7549	892.05	0.88806		77.0139	1520.8	0.871157		77.0139	954.25	0.902351		88.0898	1226.58	0.896685		88.0898	1231.62	0.893017
69.9545	747.975	0.685084		68.9645	1114.8	0.912389		68.9645	865.5	0.861629		77.2487	1530.92	0.876957		77.2487	960.575	0.908332		88.3583	1251.28	0.914742		88.3583	1266.15	0.91805
70.164	764.375	0.700105		69.174	1099.8	0.900112		69.174	897.275	0.893262		77.4834	1523.47	0.872689		77.4834	972.175	0.919301		88.6269	1257.62	0.919384		88.6269	1269.58	0.920534
70.3736	756.425	0.692824		69.3836	1097.5	0.89823		69.3836	902.725	0.898688		77.7182	1529.92	0.876384		77.7182	968.05	0.915401		88.8954	1222.8	0.893925		88.8954	1260.15	0.9137
70.5832	755.9	0.692343		69.5932	1110.75	0.909074		69.5932	900.45	0.896423		77.953	1538.15	0.881095		77.953	947.5	0.895968		89.164	1243.58	0.909113		89.164	1243.45	0.901591
70.7928	745.825	0.683115		69.8028	1076.5	0.881043		69.8028	900.475	0.896448		78.1877	1517.78	0.869424		78.1877	946.9	0.895401		89.4325	1249.9	0.913736		89.4325	1256.75	0.911235
71.0024	735.15	0.673338		70.0124	1082.17	0.885687		70.0124	902.35	0.898314		78.4225	1492.58	0.854989		78.4225	944.175	0.892824		89.701	1267.08	0.926292		89.701	1283.28	0.930467
71.212	744.875	0.682245		70.222	1079.9	0.883826		70.222	895.775	0.891769		78.6573	1510.42	0.865214		78.6573	949.4	0.897765		89.9696	1231	0.89992		89.9696	1238.42	0.897948
71.4216	746.575	0.683802		70.4316	1075.95	0.880593		70.4316	883.95	0.879997		78.892	1506.78	0.863123		78.892	969.45	0.916725		90.2381	1232.3	0.90087		90.2381	1270.7	0.92135
71.6312	756.7	0.693076		70.6412	1104.22	0.903734		70.6412	888.625	0.884651		79.1268	1521.33	0.871457		79.1268	952.7	0.900886		90.5066	1245.67	0.910648		90.5066	1255.55	0.910365
71.8407	751.825	0.688611		70.8507	1076.58	0.881104		70.8507	905.2	0.901152		79.3616	1508.97	0.864383		79.3616	964.475	0.91202		90.7752	1251.33	0.914778		90.7752	1230.55	0.892238
72.0503	742.775	0.680321		71.0603	1092.17	0.893872		71.0603	910	0.90593		79.5964	1510.58	0.8653		79.5964	971	0.91819		91.0437	1246.08	0.91094		91.0437	1256.25	0.910872
72.2599	735.125	0.673315		71.2699	1104.67	0.904102		71.2699	904.45	0.900405		79.8311	1499.35	0.85887		79.8311	962.9	0.910531		91.3122	1252.22	0.915436		91.3122	1251.53	0.907446
72.4695	733.775	0.672078		71.4795	1120.55	0.917095		71.4795	910.8	0.906727		80.0659	1519.15	0.870212		80.0659	974.925	0.921902		91.5808	1239.65	0.906243		91.5808	1266.25	0.918123
72.6791	736.9	0.67494		71.6891	1093.53	0.894977		71.6891	893.45	0.889454		80.3007	1492.33	0.854845		80.3007	951.9	0.900129		91.8493	1242.92	0.908637		91.8493	1254.05	0.909277
72.8887	742.175	0.679772		71.8987	1099.03	0.899478		71.8987	900.25	0.896224		80.5354	1535.55	0.879606		80.5354	939.575	0.888474		92.1178	1268.97	0.927681		92.1178	1259.03	0.912884
73.0983	743.075	0.680596		72.1083	1110.33	0.908726		72.1083	908.025	0.903964		80.7702	1512.17	0.866216		80.7702	954.4	0.902493		92.3864	1247.62	0.912073		92.3864	1243.3	0.901483
73.3079	731.475	0.669972		72.3179	1096.3	0.897248		72.3179	899.45	0.895427		81.005	1490.9	0.854029		81.005	974.625	0.921618		92.6549	1243.78	0.909259		92.6549	1263.58	0.916183
73.5174	711.725	0.651882		72.5274	1097.55	0.898271		72.5274	879.375	0.875442		81.2397	1495.6	0.856721		81.2397	959.8	0.907599		92.9235	1253.5	0.916368		92.9235	1248.8	0.90547
73.727	734.85	0.673063		72.737	1076.97	0.881432		72.737	893.5	0.889504		81.4745	1499.75	0.859099		81.4745	957.075	0.905023		93.192	1236.12	0.903666		93.192	1246.05	0.903477
73.9366	740.375	0.678123		72.9466	1090.42	0.89244		72.9466	897.325	0.893312		81.7093	1508.62	0.864183		81.7093	956.925	0.904881		93.4605	1242.3	0.90818		93.4605	1254.38	0.909513
74.1462	760.6	0.696648		73.1562	1072.75	0.877974		73.1562	894.775	0.890773		81.944	1493	0.855232		81.944	962.7	0.910342		93.7291	1246.95	0.91158		93.7291	1250.88	0.906975
74.3558	735.6	0.67375		73.3658	1082.88	0.88626		73.3658	901.275	0.897244		82.1788	1520.17	0.870799		82.1788	976.125	0.923037		93.9976	1228.45	0.898055		93.9976	1271.38	0.921839
74.5654	754.65	0.691198		73.5754	1074.53	0.879426		73.5754	902.95	0.898912		82.4136	1479.05	0.847241		82.4136	967	0.914408		94.2661	1283.42	0.938245		94.2661	1267.95	0.919356
74.775	749.225	0.686229		73.785	1082.75	0.886158		73.785	912.025	0.907946		82.6483	1494.08	0.855848		82.6483	948.75	0.89715		94.5347	1264.2	0.92419		94.5347	1263.92	0.916437
74.9846	749.075	0.686092		73.9946	1086.35	0.889104		73.9946	883.2	0.87925		82.8831	1474.33	0.844535		82.8831	948.65	0.897056		94.8032	1243.95	0.909387		94.8032	1259.2	0.913011
75.1942	729.9	0.668529		74.2042	1072.67	0.877912		74.2042	888.5	0.884526		83.1179	1507.55	0.863567		83.1179	960.475	0.908238		95.0717	1268.05	0.927005		95.0717	1256.67	0.91118
75.4037	737.9	0.675856		74.4137	1072.9	0.878096		74.4137	891.7	0.887712		83.3526	1528.47	0.875553		83.3526	945.7	0.894266		95.3403	1251.85	0.915162		95.3403	1233.42	0.894323
75.6133	749.575	0.68655		74.6233	1076.72	0.881227		74.6233	887.5	0.883531		83.5874	1527.28	0.874866		83.5874	949.9	0.898238		95.6088	1262.53	0.922966		95.6088	1252.03	0.907809
75.8229	743.075	0.680596		74.8329	1089.38	0.89158		74.8329	905.1	0.901052		83.8222	1514.42	0.867505		83.8222	976.7	0.92358		95.8774	1258.97	0.920371		95.8774	1232.17	0.893416
76.0325	744.1	0.681535		75.0425	1087.9	0.890373		75.0425	892.65	0.888658		84.0569	1494.25	0.855948		84.0569	957.075	0.905023		96.1459	1272.25	0.930075		96.1459	1245.7	0.903223
76.2421	734.85	0.673063		75.2521	1078.78	0.882905		75.2521	895	0.890997		84.2917	1509.05	0.864426		84.2917	954.075	0.902186		96.4144	1245.88	0.910794		96.4144	1233.8	0.894594
76.4517	723.4	0.662576		75.4617	1085.8	0.888654		75.4617	896.6	0.89259		84.5265	1533.4	0.878374		84.5265	961.55	0.909254		96.683	1250.33	0.914047		96.683	1244.58	0.902407
76.6613	723.9	0.663034		75.6713	1092.97	0.894527		75.6713	901.75	0.897717		84.7612	1503.72	0.861376		84.7612	945.925	0.894479		96.9515	1240.72	0.907029		96.9515	1239.2	0.89851
76.8709	738.075	0.676017		75.8809	1084.8	0.887836		75.8809	873.3	0.869394		84.996	1500.38	0.859457		84.996	975.45	0.922398		97.22	1227.38	0.89727		97.22	1264.45	0.916818
77.0804	739.775	0.677574		76.0904	1086.75	0.889432		76.0904	882.15	0.878205		85.2308	1493.2	0.855347		85.2308	963.85	0.911429		97.4886	1246.85	0.911507		97.4886	1237.8	0.897495
77.29	735.725	0.673864		76.3	1083.72	0.886956		76.3	901.15	0.89712		85.4656	1526.85	0.874622		85.4656	971.25	0.918427		97.7571	1257.8	0.919512		97.7571	1253.3	0.908733
77.4996	751	0.687855		76.5096	1079.33	0.883355		76.5096	897.925	0.893909		85.7003	1482.03	0.848945		85.7003	971.275	0.91845		98.0256	1269.9	0.928357		98.0256	1251.55	0.907464
77.7092	747.725	0.684855		76.7192	1101.7	0.901667		76.7192	900.6	0.896572		85.9351	1511.33	0.865729		85.9351	970.575	0.917788		98.2942	1248.67	0.912841		98.2942	1293.25	0.9377
77.9188	738.275	0.6762		76.9288	1091.05	0.892951		76.9288	886.15	0.882187		86.1699	1496.38	0.857165		86.1699	974.925	0.921902		98.5627	1268	0.926968		98.5627	1261.17	0.914443
78.1284	740.45	0.678192		77.1384	1069.53	0.875334		77.1384	901.525	0.897493		86.4046	1492.25	0.854802		86.4046	967.525	0.914904		98.8312	1231.8	0.900504		98.8312	1244.35	0.902244
78.338	738.125	0.676062		77.348	1077.12	0.881554		77.348	886.65	0.882685		86.6394	1526.1	0.874193		86.6394	977.375	0.924219		99.0998	1239.55	0.90617		99.0998	1239.12	0.898455
78.5476	723.125	0.662324		77.5576	1081.53	0.885155		77.5576	892.55	0.888558		86.8742	1483.55	0.849819		86.8742	951.275	0.899538		99.3683	1250.5	0.914175		99.3683	1252.33	0.908026
78.7571	722.575	0.66182		77.7671	1076.85	0.881329		77.7671	913.525	0.909439		87.1089	1490.95	0.854058		87.1089	961.975	0.909656		99.6369	1244.1	0.909496		99.6369	1258.1	0.912214
78.9667	727.525	0.666354		77.9767	1079.8	0.883744		77.9767	896.275	0.892266		87.3437	1514.55	0.867577		87.3437	956.4	0.904384		99.9054	1225.12	0.895625		99.9054	1276.83	0.925791
79.1763	732.125	0.670567		78.1863	1090.45	0.89246		78.1863	898.675	0.894656		87.5785	1497.55	0.857838		87.5785	972.85	0.91994		100.174	1236.58	0.903995		100.174	1252	0.907791
79.3859	756.875	0.693236		78.3959	1075.33	0.880081		78.3959	878.725	0.874795		87.8132	1528.47	0.875553		87.8132	958.275	0.906157		100.442	1228.45	0.898055		100.442	1266.88	0.918576
79.5955	727.325	0.666171		78.6055	1069.67	0.875457		78.6055	885.75	0.881789		88.048	1498.3	0.858268		88.048	952.375	0.900578		100.711	1231.17	0.900048		100.711	1241.08	0.899869
79.8051	738.5	0.676406		78.8151	1097.97	0.898619		78.8151	889.825	0.885845		88.2828	1486.55	0.851537		88.2828	975.325	0.92228		100.98	1237.72	0.904836		100.98	1257.78	0.911978
80.0147	749.525	0.686504		79.0247	1073.72	0.878772		79.0247	881.4	0.877458		88.5175	1491.65	0.854459		88.5175	953.9	0.90202		101.248	1237.47	0.904653		101.248	1264.28	0.916691
80.2243	741.25	0.678925		79.2343	1102.7	0.902486		79.2343	870.575	0.866681		88.7523	1480.1	0.847843		88.7523	976.225	0.923131		101.517	1226.05	0.896301		101.517	1246.8	0.90402
80.4339	731.5	0.669995		79.4439	1064.6	0.871303		79.4439	859.15	0.855308		88.9871	1468.62	0.841269		88.9871	967.05	0.914455		101.785	1239.2	0.905914		101.785	1262.95	0.91573
80.6434	732.575	0.670979		79.6534	1081.17	0.884869		79.6534	871.725	0.867826		89.2218	1490.58	0.853843		89.2218	969.1	0.916394		102.054	1212.2	0.886176		102.054	1240.55	0.899489
80.853	737.35	0.675353		79.863	1089.05	0.891314		79.863	888.325	0.884352		89.4566	1487.8	0.852253		89.4566	937.075	0.88611		102.322	1232	0.900651		102.322	1238.7	0.898147
81.0626	743.9	0.681352		80.0726	1073.03	0.878199		80.0726	892.925	0.888931		89.6914	1501.33	0.860001		89.6914	971.625	0.918781		102.591	1230.1	0.899262		102.591	1249.85	0.906232
81.2722	721.125	0.660492		80.2822	1079.42	0.883437		80.2822	885.6	0.881639		89.9261	1504	0.861533		89.9261	968.075	0.915424		102.859	1222.28	0.893541		102.859	1264.03	0.91651
81.4818	734.55	0.672788		80.4918	1083.58	0.886833		80.4918	869.375	0.865487		90.1609	1536.92	0.880394		90.1609	942.525	0.891264		103.128	1234.03	0.902131		103.128	1253.78	0.909078
81.6914	733.075	0.671437		80.7014	1106.3	0.905432		80.7014	876.2	0.872281		90.3957	1523.65	0.872789		90.3957	953.65	0.901784		103.396	1233.55	0.901784		103.396	1256.9	0.911344
81.901	736.4	0.674483		80.911	1080.75	0.884521		80.911	873.95	0.870041		90.6304	1509.15	0.864483		90.6304	957.25	0.905188		103.665	1232.03	0.900669		103.665	1260.8	0.914171
82.1106	759.15	0.69532		81.1206	1087.17	0.88978		81.1206	874.15	0.87024		90.8652	1534.62	0.879076		90.8652	960.875	0.908616		103.933	1226.45	0.896593		103.933	1249.12	0.905706
82.3201	753.3	0.689962		81.3301	1090.5	0.892501		81.3301	876.075	0.872157		91.1	1488	0.852368		91.1	978.05	0.924857		104.202	1229.38	0.898732		104.202	1248.22	0.905054
82.5297	730.25	0.66885		81.5397	1085.62	0.888511		81.5397	868	0.864118		91.3348	1491.28	0.854244		91.3348	946.95	0.895448		104.471	1227.4	0.897288		104.471	1233.35	0.894268
82.7393	746.075	0.683344		81.7493	1081.78	0.88536		81.7493	864.825	0.860957		91.5695	1484.7	0.850478		91.5695	969.325	0.916606		104.739	1229.55	0.89886		104.739	1255.38	0.910238
82.9489	739.1	0.676955		81.9589	1097.35	0.898107		81.9589	865.9	0.862027		91.8043	1503.9	0.861476		91.8043	971.6	0.918758		105.008	1224.7	0.895314		105.008	1250.55	0.906739
83.1585	735.95	0.67407		82.1685	1103.62	0.903243		82.1685	872.6	0.868697		92.0391	1536.7	0.880265		92.0391	982.375	0.928947		105.276	1274.2	0.931501		105.276	1248.08	0.904945
83.3681	732.625	0.671025		82.3781	1079.1	0.883171		82.3781	874.075	0.870166		92.2738	1518.45	0.869811		92.2738	977.85	0.924668		105.545	1218.7	0.890928		105.545	1253.17	0.908643
83.5777	745.25	0.682588		82.5877	1091.3	0.893156		82.5877	872.325	0.868424		92.5086	1504.65	0.861906		92.5086	965.625	0.913108		105.813	1230.45	0.899518		105.813	1244.5	0.902353
83.7873	737.525	0.675513		82.7973	1100.33	0.900542		82.7973	860.075	0.856228		92.7434	1499.8	0.859127		92.7434	970.775	0.917978		106.082	1221.5	0.892975		106.082	1244.67	0.90248
83.9968	739.9	0.677688		83.0068	1078.83	0.882946		83.0068	869.4	0.865512		92.9781	1487.88	0.852296		92.9781	952.4	0.900602		106.35	1227.75	0.897544		106.35	1254.75	0.909785
84.2064	738.7	0.676589		83.2164	1087.53	0.890066		83.2164	854.35	0.850529		93.2129	1494.45	0.856063		93.2129	957.7	0.905614		106.619	1221.83	0.893212		106.619	1248.22	0.905054
84.416	739.55	0.677368		83.426	1095.1	0.896266		83.426	890.325	0.886343		93.4477	1492.42	0.854903		93.4477	965.975	0.913439		106.887	1236.25	0.903758		106.887	1272.38	0.922564
84.6256	743.675	0.681146		83.6356	1085.8	0.888654		83.6356	872.475	0.868573		93.6824	1491.78	0.85453		93.6824	955.725	0.903746		107.156	1224.25	0.894985		107.156	1266.42	0.91825
84.8352	735.1	0.673292		83.8452	1077.03	0.881473		83.8452	876.575	0.872655		93.9172	1502.17	0.860488		93.9172	949.85	0.898191		107.424	1220.88	0.892518		107.424	1270.65	0.921313
85.0448	730.325	0.668918		84.0548	1093.1	0.894629		84.0548	872.95	0.869046		94.152	1496.35	0.857151		94.152	972.625	0.919727		107.693	1232.83	0.901254		107.693	1245.15	0.902824
85.2544	736.675	0.674734		84.2644	1092.15	0.893851		84.2644	862.9	0.859041		94.3867	1494.38	0.85602		94.3867	979.05	0.925802		107.961	1225.17	0.895661		107.961	1247.62	0.904619
85.464	743.6	0.681077		84.474	1095.55	0.896634		84.474	866.375	0.8625		94.6215	1518.78	0.869997		94.6215	968.65	0.915968		108.23	1209.8	0.884421		108.23	1242.12	0.900631
85.6736	729	0.667705		84.6836	1097.67	0.898373		84.6836	868.4	0.864516		94.8563	1487.12	0.851867		94.8563	958.475	0.906346		108.499	1215.3	0.888442		108.499	1250.3	0.906558
85.8831	731.5	0.669995		84.8931	1105.92	0.905125		84.8931	871.45	0.867553		95.091	1508.7	0.864225		95.091	961.925	0.909609		108.767	1203.28	0.879651		108.767	1234.05	0.894776
86.0927	710.55	0.650806		85.1027	1089.3	0.891519		85.1027	857.8	0.853964		95.3258	1497.47	0.857795		95.3258	961.35	0.909065		109.036	1229.47	0.898805		109.036	1237.47	0.897259
86.3023	731.025	0.669559		85.3123	1076.9	0.88137		85.3123	867.3	0.863421		95.5606	1483.72	0.849919		95.5606	962.075	0.909751		109.304	1230.22	0.899353		109.304	1252.85	0.908407
86.5119	732.425	0.670842		85.5219	1099.7	0.90003		85.5219	870.525	0.866632		95.7953	1492.47	0.854931		95.7953	948.875	0.897269		109.573	1224.35	0.895058		109.573	1249.08	0.90567
86.7215	723.3	0.662484		85.7315	1087.05	0.889677		85.7315	860.1	0.856253		96.0301	1508.15	0.86391		96.0301	971.325	0.918498		109.841	1218.2	0.890562		109.841	1229.05	0.89115
86.9311	739.575	0.677391		85.9411	1085.9	0.888736		85.9411	861.275	0.857423		96.2649	1485.33	0.850836		96.2649	966.6	0.91403		110.11	1237.17	0.904434		110.11	1259.35	0.91312
87.1407	714.175	0.654126		86.1507	1082.22	0.885728		86.1507	889.8	0.88582		96.4996	1487.65	0.852167		96.4996	966.5	0.913935		110.378	1212.22	0.886194		110.378	1278.92	0.927313
87.3503	726.8	0.66569		86.3603	1095.47	0.896573		86.3603	860.725	0.856875		96.7344	1515.78	0.868278		96.7344	969.775	0.917032		110.647	1227.7	0.897507		110.647	1231.2	0.892709
87.5598	731.45	0.669949		86.5698	1106.33	0.905453		86.5698	877.275	0.873351		96.9692	1497.8	0.857982		96.9692	968.65	0.915968		110.915	1221.53	0.892993		110.915	1238.3	0.897857
87.7694	708.6	0.64902		86.7794	1090.3	0.892337		86.7794	867.65	0.86377		97.204	1478.72	0.847055		97.204	957.275	0.905212		111.184	1212.88	0.886669		111.184	1244.05	0.902026
87.979	735.825	0.673956		86.989	1081.65	0.885258		86.989	846.525	0.842739		97.4387	1505.22	0.862235		97.4387	971.175	0.918356		111.452	1213.8	0.887346		111.452	1246.55	0.903839
88.1886	715.5	0.65534		87.1986	1086.05	0.888859		87.1986	848.675	0.844879		97.6735	1491.08	0.854129		97.6735	959.9	0.907694		111.721	1221.6	0.893048		111.721	1279.22	0.927531
88.3982	720.725	0.660125		87.4082	1091.8	0.893565		87.4082	853.45	0.849633		97.9083	1493.2	0.855347		97.9083	949.075	0.897458		111.99	1247.35	0.911872		111.99	1251	0.907066
88.6078	730.55	0.669124		87.6178	1100.95	0.901054		87.6178	863.1	0.85924		98.143	1467.12	0.84041		98.143	957.3	0.905235		112.258	1235.55	0.903246		112.258	1231.65	0.893035
88.8174	721.05	0.660423		87.8274	1079.08	0.88315		87.8274	872.85	0.868946		98.3778	1467.33	0.840525		98.3778	966.35	0.913793		112.527	1226.88	0.896904		112.527	1244.1	0.902063
89.027	725.275	0.664293		88.037	1086.33	0.889084		88.037	863.85	0.859987		98.6126	1492.28	0.854817		98.6126	942.175	0.890933		112.795	1229.22	0.898622		112.795	1250.33	0.906576
89.2365	722.325	0.661591		88.2465	1084.22	0.887365		88.2465	885.675	0.881714		98.8473	1474.1	0.844406		98.8473	943.025	0.891737		113.064	1259.3	0.920608		113.064	1258.45	0.912467
89.4461	717.5	0.657172		88.4561	1094.08	0.895427		88.4561	864.45	0.860584		99.0821	1451.85	0.83166		99.0821	946.275	0.89481		113.332	1216.1	0.889027		113.332	1259.03	0.912884
89.6557	735	0.6732		88.6657	1091.72	0.893503		88.6657	879.9	0.875965		99.3169	1450.42	0.830844		99.3169	971.85	0.918994		113.601	1222.28	0.893541		113.601	1258.67	0.912631
89.8653	720.125	0.659576		88.8753	1083.47	0.886751		88.8753	875.75	0.871833		99.5516	1492.3	0.854831		99.5516	951.8	0.900035		113.869	1233.8	0.901967		113.869	1245.67	0.903205
90.0749	707.675	0.648173		89.0849	1101.7	0.901667		89.0849	852.375	0.848563		99.7864	1488	0.852368		99.7864	956.475	0.904455		114.138	1213.35	0.887017		114.138	1262.28	0.915241
90.2845	717.425	0.657103		89.2945	1092.17	0.893872		89.2945	879.5	0.875567		100.021	1469.75	0.841914		100.021	963.4	0.911004		114.406	1247.75	0.912165		114.406	1253.42	0.908824
90.4941	729.325	0.668002		89.5041	1090.88	0.892808		89.5041	865.725	0.861853		100.256	1486.85	0.851709		100.256	958.425	0.906299		114.675	1233.7	0.901893		114.675	1250.35	0.906594
90.7037	705.125	0.645837		89.7137	1097.2	0.897984		89.7137	863.325	0.859464		100.491	1490.8	0.853972		100.491	971.45	0.918616		114.943	1230.38	0.899463		114.943	1261.4	0.914606
90.9133	704.225	0.645013		89.9233	1093	0.894547		89.9233	868.825	0.864939		100.725	1486.22	0.851351		100.725	929.275	0.878735		115.212	1232.83	0.901254		115.212	1267.78	0.919229
91.1228	714.925	0.654813		90.1328	1082.53	0.885974		90.1328	857.825	0.853988		100.96	1498	0.858096		100.96	963.5	0.911098		115.48	1224.58	0.895223		115.48	1239.9	0.899017
91.3324	716.3	0.656073		90.3424	1104.45	0.903918		90.3424	866.65	0.862774		101.195	1522.88	0.872345		101.195	975.1	0.922067		115.749	1251.4	0.914833		115.749	1230.4	0.892129
91.542	720.575	0.659988		90.552	1087.83	0.890312		90.552	896.575	0.892565		101.43	1488.25	0.852511		101.43	945.225	0.893817		116.018	1234.47	0.90246		116.018	1242.17	0.900667
91.7516	700.875	0.641944		90.7616	1104.97	0.904348		90.7616	877.625	0.8737		101.665	1459.55	0.836071		101.665	942.625	0.891359		116.286	1223.65	0.894546		116.286	1244.03	0.902008
91.9612	717.55	0.657217		90.9712	1097.45	0.898189		90.9712	869.475	0.865586		101.899	1476.38	0.845709		101.899	951.175	0.899444		116.555	1225.05	0.89557		116.555	1269.38	0.920389
92.1708	730.175	0.668781		91.1808	1104.78	0.904184		91.1808	862.2	0.858344		102.134	1491.1	0.854144		102.134	954.875	0.902942		116.823	1226.42	0.896575		116.823	1231.15	0.892673
92.3804	706.15	0.646776		91.3904	1112.7	0.91067		91.3904	874.275	0.870365		102.369	1466.58	0.840095		102.369	932.95	0.88221		117.092	1226.75	0.896813		117.092	1251.15	0.907174
92.59	708.35	0.648791		91.6	1099.22	0.899642		91.6	867.5	0.86362		102.604	1472.8	0.843661		102.604	966.85	0.914266		117.36	1198.8	0.87638		117.36	1255.5	0.910328
92.7995	728.7	0.66743		91.8095	1086.17	0.888961		91.8095	875.525	0.871609		102.838	1494.38	0.85602		102.838	963.4	0.911004		117.629	1215.97	0.888936		117.629	1258.4	0.912431
93.0091	712.925	0.652981		92.0191	1108.92	0.907581		92.0191	874.275	0.870365		103.073	1490.28	0.853671		103.073	936.425	0.885496		117.897	1229.6	0.898896		117.897	1239.42	0.898673
93.2187	714.95	0.654836		92.2287	1112.08	0.910159		92.2287	887.225	0.883257		103.308	1467	0.840339		103.308	958.5	0.90637		118.166	1222.22	0.893505		118.166	1246.78	0.904002
93.4283	708.125	0.648585		92.4383	1095.95	0.896961		92.4383	879.75	0.875815		103.543	1476.8	0.845952		103.543	977.875	0.924691		118.434	1200.85	0.877878		118.434	1251.05	0.907102
93.6379	717.525	0.657195		92.6479	1108.5	0.907233		92.6479	861.525	0.857672		103.777	1504.95	0.862077		103.777	943.25	0.89195		118.703	1230.53	0.899572		118.703	1233.45	0.894341
93.8475	705.95	0.646593		92.8575	1114.55	0.912184		92.8575	863.55	0.859688		104.012	1481.38	0.848573		104.012	954.2	0.902304		118.971	1212.9	0.886688		118.971	1254.6	0.909676
94.0571	719.075	0.658614		93.0671	1106.58	0.905657		93.0671	867.975	0.864093		104.247	1478.45	0.846897		104.247	961.2	0.908923		119.24	1225.28	0.895734		119.24	1252.78	0.908353
94.2667	713.65	0.653645		93.2767	1091.4	0.893237		93.2767	874.25	0.87034		104.482	1475.22	0.84505		104.482	962.525	0.910176		119.509	1223.08	0.894126		119.509	1249.38	0.905887
94.4762	719.15	0.658683		93.4862	1088.5	0.890864		93.4862	873.05	0.869145		104.717	1494.72	0.85622		104.717	983.75	0.930247		119.777	1227.95	0.89769		119.777	1244.03	0.902008
94.6858	721.025	0.6604		93.6958	1102.25	0.902117		93.6958	880.525	0.876587		104.951	1467.65	0.840711		104.951	967.275	0.914668		120.046	1225.92	0.89621		120.046	1242.28	0.900739
94.8954	712.1	0.652226		93.9054	1116.17	0.913514		93.9054	865.675	0.861803		105.186	1472.92	0.843733		105.186	965.925	0.913391		120.314	1218.55	0.890818		120.314	1257.33	0.911652
95.105	717.35	0.657034		94.115	1099.22	0.899642		94.115	872	0.8681		105.421	1475.4	0.84515		105.421	942.85	0.891571		120.583	1235.25	0.903027		120.583	1237.85	0.897531
95.3146	717.275	0.656966		94.3246	1117.4	0.914517		94.3246	864.15	0.860285		105.656	1476.38	0.845709		105.656	966.1	0.913557		120.851	1226.53	0.896648		120.851	1244.55	0.902389
95.5242	720.6	0.660011		94.5342	1135.72	0.929515		94.5342	867.825	0.863944		105.89	1476.22	0.845623		105.89	950.525	0.898829		121.12	1209.45	0.884166		121.12	1246.83	0.904038
95.7338	725.075	0.66411		94.7438	1082	0.885544		94.7438	865.4	0.86153		106.125	1484.2	0.850191		106.125	952.85	0.901027		121.388	1246.67	0.911379		121.388	1263.72	0.916292
95.9434	714.3	0.654241		94.9534	1106.78	0.905821		94.9534	870.7	0.866806		106.36	1492.4	0.854888		106.36	970.175	0.91741		121.657	1229.7	0.898969		121.657	1259.05	0.912902
96.153	716.125	0.655912		95.163	1093.85	0.895243		95.163	863.775	0.859912		106.595	1478.85	0.847127		106.595	939.9	0.888782		121.925	1242.62	0.908418		121.925	1254.08	0.909295
96.3625	720.925	0.660309		95.3725	1091.92	0.893667		95.3725	867.55	0.86367		106.829	1488.78	0.852812		106.829	926.925	0.876512		122.194	1214.88	0.888131		122.194	1238.12	0.89773
96.5721	700.75	0.64183		95.5821	1096.12	0.897105		95.5821	867.1	0.863222		107.064	1479.58	0.847542		107.064	936.7	0.885756		122.462	1205.78	0.881479		122.462	1256.03	0.910709
96.7817	715	0.654882		95.7917	1113.5	0.911325		95.7917	861.075	0.857224		107.299	1480.88	0.848287		107.299	950.2	0.898522		122.731	1227	0.896995		122.731	1245	0.902715
96.9913	702.675	0.643593		96.0013	1097.5	0.89823		96.0013	875.9	0.871983		107.534	1476.5	0.84578		107.534	960.075	0.907859		122.999	1216.88	0.889594		122.999	1277.05	0.925954
97.2009	723.25	0.662438		96.2109	1118.8	0.915663		96.2109	859.4	0.855556		107.769	1476.5	0.84578		107.769	932.875	0.882139		123.268	1210.03	0.884586		123.268	1248.62	0.905344
97.4105	731.725	0.670201		96.4205	1102.55	0.902363		96.4205	865.375	0.861505		108.003	1484.05	0.850105		108.003	962.35	0.910011		123.537	1225.95	0.896228		123.537	1273.85	0.923634
97.6201	713.35	0.653371		96.6301	1124.5	0.920328		96.6301	858.95	0.855108		108.238	1462.03	0.837489		108.238	957.2	0.905141		123.805	1195.35	0.873858		123.805	1280.7	0.9286
97.8297	703.175	0.644051		96.8397	1093.17	0.89469		96.8397	856.725	0.852893		108.473	1459.97	0.836314		108.473	960.425	0.90819		124.074	1229.78	0.899024		124.074	1260.28	0.913791
98.0392	709.575	0.649913		97.0492	1102.95	0.90269		97.0492	865.9	0.862027		108.708	1448.17	0.829555		108.708	969.975	0.917221		124.342	1197.83	0.875667		124.342	1280.42	0.928401
98.2488	723.375	0.662553		97.2588	1097.6	0.898312		97.2588	854.15	0.85033		108.942	1484.88	0.850578		108.942	950.3	0.898616		124.611	1206.8	0.882228		124.611	1247.45	0.904492
98.4584	711.05	0.651264		97.4684	1085.83	0.888675		97.4684	861.65	0.857796		109.177	1481.6	0.848702		109.177	934.3	0.883486		124.879	1197.55	0.875466		124.879	1259.38	0.913138
98.668	700.025	0.641166		97.678	1088.25	0.890659		97.678	875.725	0.871808		109.412	1505.38	0.862321		109.412	949.95	0.898285		125.148	1233.1	0.901455		125.148	1250.42	0.906649
98.8776	690.2	0.632167		97.8876	1106.85	0.905882		97.8876	849.25	0.845452		109.647	1441.85	0.825932		109.647	931.175	0.880531		125.416	1223.5	0.894437		125.416	1251.78	0.907628
99.0872	702.5	0.643433		98.0972	1116.15	0.913494		98.0972	879.85	0.875915		109.881	1473.05	0.843804		109.881	968.375	0.915708		125.685	1227.8	0.89758		125.685	1246.75	0.903984
99.2968	710.4	0.650669		98.3068	1126.03	0.921576		98.3068	870.975	0.86708		110.116	1500.22	0.859371		110.116	949.1	0.897481		125.953	1228.88	0.898366		125.953	1264.62	0.916945
99.5064	698.75	0.639998		98.5164	1122.88	0.918998		98.5164	866.575	0.862699		110.351	1454.22	0.833021		110.351	950.45	0.898758		126.222	1205.83	0.881515		126.222	1275.12	0.924558
99.7159	699.825	0.640983		98.7259	1085.55	0.88845		98.7259	861.75	0.857896		110.586	1473.85	0.844262		110.586	946.4	0.894928		126.49	1204.4	0.880474		126.49	1270.6	0.921277
99.9255	715.25	0.655111		98.9355	1120.65	0.917177		98.9355	883	0.879051		110.82	1470.95	0.842601		110.82	946.525	0.895046		126.759	1202.92	0.879395		126.759	1252.7	0.908298
100.135	706.1	0.64673		99.1451	1105.55	0.904818		99.1451	878.425	0.874496		111.055	1474.25	0.844492		111.055	952.425	0.900626		127.028	1232.8	0.901235		127.028	1253.65	0.908987
100.345	709.525	0.649867		99.3547	1097.55	0.898271		99.3547	856.425	0.852595		111.29	1466.28	0.839923		111.29	946.525	0.895046		127.296	1218.95	0.89111		127.296	1245.4	0.903005
100.554	704.875	0.645608		99.5643	1117.03	0.91421		99.5643	876.875	0.872953		111.525	1462.85	0.837961		111.525	975.6	0.92254		127.565	1201.35	0.878244		127.565	1269.62	0.92057
100.764	704.3	0.645082		99.7739	1103.05	0.902772		99.7739	877.3	0.873376		111.76	1460	0.836329		111.76	948.725	0.897127		127.833	1208.08	0.88316		127.833	1285.8	0.932298
100.973	702.9	0.643799		99.9835	1117.4	0.914517		99.9835	867.475	0.863595		111.994	1465.97	0.839751		111.994	956.025	0.90403		128.102	1216.03	0.888972		128.102	1270.1	0.920915
101.183	704.575	0.645333		100.193	1103.03	0.902752		100.193	845.65	0.841868		112.229	1477.15	0.846153		112.229	935.05	0.884195		128.37	1230.38	0.899463		128.37	1268.83	0.91999
101.393	691.4	0.633266		100.403	1074.67	0.879549		100.403	866.975	0.863098		112.464	1486.62	0.85158		112.464	935.575	0.884692		128.639	1224.5	0.895168		128.639	1252.5	0.908153
101.602	727.325	0.666171		100.612	1092.6	0.89422		100.612	857	0.853167		112.699	1452.2	0.831861		112.699	935.875	0.884976		128.907	1217.83	0.890288		128.907	1268.12	0.919483
101.812	706.025	0.646661		100.822	1098.47	0.899028		100.822	863.875	0.860011		112.933	1468.92	0.841441		112.933	953.775	0.901902		129.176	1214.95	0.888186		129.176	1244.5	0.902353
102.021	685.475	0.627839		101.031	1097.75	0.898435		101.031	859.275	0.855432		113.168	1444.42	0.827407		113.168	949.85	0.898191		129.444	1207.1	0.882448		129.444	1254.5	0.909603
102.231	691.55	0.633404		101.241	1107.12	0.906107		101.241	863.35	0.859489		113.403	1483.42	0.849747		113.403	952.55	0.900744		129.713	1209.78	0.884403		129.713	1249.47	0.90596
102.441	714.275	0.654218		101.451	1110.55	0.90891		101.451	860.675	0.856826		113.638	1456.47	0.83431		113.638	954.1	0.902209		129.981	1210.17	0.884696		129.981	1279.97	0.928075
102.65	713.875	0.653851		101.66	1091.75	0.893524		101.66	847.825	0.844033		113.872	1452.05	0.831775		113.872	957.325	0.905259		130.25	1203.62	0.879907		130.25	1263.35	0.91602
102.86	726.7	0.665598		101.87	1103.9	0.903468		101.87	850.25	0.846447		114.107	1476.67	0.845881		114.107	942.525	0.891264		130.518	1234.88	0.902752		130.518	1240.5	0.899452
103.069	711.675	0.651836		102.079	1081.9	0.885462		102.079	862.575	0.858717		114.342	1462.72	0.83789		114.342	950.55	0.898852		130.787	1210.47	0.884915		130.787	1227.88	0.890298
103.279	721.55	0.660881		102.289	1101	0.901094		102.289	857.825	0.853988		114.577	1454.8	0.83335		114.577	937.175	0.886205		131.056	1217.7	0.890197		131.056	1266.45	0.918268
103.489	710.55	0.650806		102.499	1095.2	0.896348		102.499	881.075	0.877134		114.812	1470.55	0.842372		114.812	947.9	0.896347		131.324	1233.1	0.901455		131.324	1260.6	0.914026
103.698	710.35	0.650623		102.708	1101.03	0.901115		102.708	857.625	0.853789		115.046	1445.3	0.827908		115.046	952.325	0.900531		131.593	1215.8	0.888808		131.593	1254.2	0.909386
103.908	693.125	0.634846		102.918	1105.85	0.905064		102.918	857.7	0.853864		115.281	1465.7	0.839594		115.281	952.925	0.901098		131.861	1215.25	0.888406		131.861	1224.83	0.888087
104.117	706.275	0.64689		103.127	1102.4	0.90224		103.127	861.05	0.857199		115.516	1470.85	0.842544		115.516	933.925	0.883132		132.13	1231.72	0.90045		132.13	1241.4	0.900105
104.327	706.9	0.647463		103.337	1100.7	0.900849		103.337	840.7	0.83694		115.751	1452.08	0.831789		115.751	932.55	0.881831		132.398	1226.78	0.896831		132.398	1222.75	0.886582
104.536	715.45	0.655294		103.546	1080	0.883907		103.546	856.675	0.852844		115.985	1476.28	0.845652		115.985	947.95	0.896394		132.667	1204.53	0.880565		132.667	1242.85	0.901156
104.746	706.025	0.646661		103.756	1084.05	0.887222		103.756	845.9	0.842117		116.22	1481.42	0.848602		116.22	968.375	0.915708		132.935	1202.45	0.879048		132.935	1257.45	0.911742
104.956	722.925	0.662141		103.966	1092.03	0.893749		103.966	842.175	0.838408		116.455	1453.25	0.832462		116.455	956.075	0.904077		133.204	1218.12	0.890507		133.204	1273.67	0.923507
105.165	701.25	0.642288		104.175	1119.83	0.916501		104.175	840.05	0.836293		116.69	1475.62	0.845279		116.69	931.3	0.880649		133.472	1209.83	0.88444		133.472	1260.9	0.914244
105.375	693.5	0.63519		104.385	1104.2	0.903713		104.385	871.575	0.867677		116.924	1490.12	0.853585		116.924	969.55	0.916819		133.741	1216.17	0.889082		133.741	1262.15	0.91515
105.584	723.15	0.662347		104.594	1107.6	0.906496		104.594	852.275	0.848463		117.159	1464.97	0.839179		117.159	957.575	0.905495		134.009	1223.05	0.894108		134.009	1246.53	0.903821

## Sheet: Fig 2D
CAHS3-stress-1553		(%)		CAHS3-stress-1600		(%)		CAHS3-stress-1609-FRAP		(%)		CAHS3-stress-double1532-after		(%)		CAHS3-stress-double1541-after		(%)		CAHS3-stress-FRAP		(%)
Time :0.000000 to 42.764320 (s)	Ch1 Region4 (Intensity Average)	580.504		Time :0.000000 to 25.329260 (s)	Ch1 Region5 (Intensity Average)	2608.48		Time :0.000000 to 49.360092 (s)	Ch1 Region4 (Intensity Average)	635.676		Time :0.000000 to 33.654576 (s)	Ch1 Region6 (Intensity Average)	2507.26		Time :0.000000 to 32.764440 (s)	Ch1 Region7 (Intensity Average)	654.077		Time :0.000000 to 27.778352 (s)	Ch1 Region4 (Intensity Average)	1583.52
0	601.349	1.03591		0	2723.22	1.04399		0	696.421	1.09556		0	2633.53	1.05036		0	670.049	1.02442		0	1646.69	1.0399
0.08568	593.5	1.02239		0.05074	2673.8	1.02504		0.098908	665.011	1.04615		0.067424	2579.04	1.02863		0.06556	664.214	1.0155		0.055648	1602.85	1.01221
0.17136	586.415	1.01018		0.10148	2646.48	1.01457		0.197816	633.957	0.997295		0.134848	2541.31	1.01358		0.13112	660.71	1.01014		0.111296	1578.92	0.9971
0.25704	581.363	1.00148		0.15222	2624.09	1.00599		0.296724	631.486	0.993407		0.202272	2516.34	1.00362		0.19668	657.86	1.00578		0.166944	1578.77	0.997003
0.34272	578.554	0.996642		0.20296	2607.56	0.999649		0.395632	619.607	0.974721		0.269696	2493.58	0.994546		0.26224	653.103	0.998512		0.222592	1593.15	1.00609
0.4284	577.17	0.994257		0.2537	2596	0.995217		0.49454	628.121	0.988115		0.33712	2487.83	0.992253		0.3278	650.287	0.994206		0.27824	1572.38	0.992971
0.51408	573.655	0.988201		0.30444	2573.49	0.986587		0.593448	624.125	0.981828		0.404544	2464.69	0.983024		0.39336	647.638	0.990156		0.333888	1599.23	1.00992
0.59976	570.256	0.982346		0.35518	2558.82	0.980962		0.692356	626.5	0.985564		0.471968	2458	0.980356		0.45892	645.231	0.986476		0.389536	1544.85	0.97558
0.68544	572.167	0.985639		0.40592	2541.81	0.974441		0.791264	616.564	0.969934		0.539392	2453.45	0.978538		0.52448	647.406	0.989801		0.445184	1540.38	0.972763
0.77112	570.61	0.982957		0.45666	2539.49	0.973555		0.890172	614.971	0.967428		0.606816	2444.79	0.975086		0.59004	644.269	0.985005		0.500832	1577.92	0.996468
0.8668	277.344	0.477764		0.5174	490.061	0.187873		0.99408	230.929	0.36328		0.68424	573.758	0.228839		0.7056	177.664	0.271626		0.56648	318.154	0.200916
0.95248	291.081	0.501427		0.56814	578.206	0.221664		1.09299	241.621	0.380101		0.751664	665.939	0.265605		0.77116	189.407	0.28958		0.622128	347.462	0.219424
1.03816	296.632	0.51099		0.61888	611.8	0.234543		1.1919	247.014	0.388585		0.819088	696.021	0.277603		0.83672	193.959	0.296539		0.677776	404.385	0.255371
1.12384	297.374	0.512268		0.66962	625.133	0.239655		1.2908	245.932	0.386883		0.886512	718.041	0.286385		0.90228	195.359	0.298679		0.733424	421.769	0.26635
1.20952	298.911	0.514917		0.72036	638.272	0.244692		1.38971	252.189	0.396726		0.953936	724.071	0.28879		0.96784	196.419	0.3003		0.789072	393.385	0.248425
1.2952	300.021	0.516829		0.7711	642.606	0.246353		1.48862	251.089	0.394995		1.02136	727.761	0.290262		1.0334	197.043	0.301253		0.84472	397.462	0.250999
1.38088	301.089	0.518668		0.82184	645.867	0.247603		1.58753	249.689	0.392793		1.08878	731.523	0.291762		1.09896	196.798	0.300879		0.900368	386.692	0.244199
1.46656	301.278	0.518994		0.87258	648.8	0.248728		1.68644	249.3	0.392181		1.15621	729.521	0.290964		1.16452	196.733	0.300779		0.956016	394.462	0.249105
1.55224	299.431	0.515813		0.92332	648.428	0.248585		1.78534	249.329	0.392226		1.22363	733.307	0.292474		1.23008	196.93	0.301081		1.01166	379.077	0.239389
1.63792	301.556	0.519473		0.97406	648.611	0.248655		1.88425	246.779	0.388214		1.29106	732.983	0.292345		1.29564	197.512	0.301971		1.06731	399.846	0.252505
1.7236	301.44	0.519273		1.0248	645.644	0.247518		1.98316	240.221	0.377899		1.35848	733.271	0.292459		1.3612	197.45	0.301876		1.12296	403.846	0.255031
1.80928	301.896	0.520059		1.07554	650.578	0.249409		2.08207	247.254	0.388961		1.4259	734.255	0.292852		1.42676	196.86	0.300974		1.17861	399.308	0.252165
1.89496	300.689	0.517979		1.12628	653.822	0.250653		2.18098	244.861	0.385197		1.49333	733.081	0.292383		1.49232	197.217	0.30152		1.23426	404.615	0.255517
1.98064	300.934	0.518402		1.17702	644.506	0.247081		2.27988	246.796	0.388242		1.56075	735.576	0.293379		1.55788	197.681	0.302229		1.2899	418.308	0.264164
2.06632	301.767	0.519836		1.22776	647.033	0.24805		2.37879	246.611	0.38795		1.62818	734.919	0.293117		1.62344	197.134	0.301392		1.34555	388.231	0.24517
2.152	300.345	0.517387		1.2785	644.867	0.24722		2.4777	248.132	0.390343		1.6956	734.608	0.292993		1.689	197.195	0.301485		1.4012	394.308	0.249008
2.23768	301.035	0.518576		1.32924	648.661	0.248674		2.57661	246.546	0.387849		1.76302	734.777	0.29306		1.75456	196.733	0.300779		1.45685	392.846	0.248085
2.32336	300.09	0.516948		1.37998	643.3	0.246619		2.67552	245.6	0.38636		1.83045	732.494	0.29215		1.82012	196.698	0.300726		1.5125	409.615	0.258675
2.40904	301.123	0.518727		1.43072	645.422	0.247433		2.77442	241.275	0.379556		1.89787	733.018	0.292359		1.88568	195.722	0.299234		1.56814	387.615	0.244782
2.49472	300.898	0.518339		1.48146	645.65	0.24752		2.87333	241.318	0.379624		1.9653	730.626	0.291405		1.95124	195.982	0.299631		1.62379	386.769	0.244247
2.5804	301.88	0.52003		1.5322	649.328	0.24893		2.97224	243.639	0.383276		2.03272	734.097	0.292789		2.0168	196.889	0.301018		1.67944	409.154	0.258383
2.66608	300.172	0.517088		1.58294	649.883	0.249143		3.07115	241.811	0.380399		2.10014	731.666	0.291819		2.08236	194.596	0.297512		1.73509	392.154	0.247648
2.75176	301.345	0.51911		1.63368	646.722	0.247931		3.17006	239.582	0.376893		2.16757	732.616	0.292198		2.14792	195.649	0.299122		1.79074	382	0.241235
2.83744	301.709	0.519736		1.68442	642.583	0.246344		3.26896	242.354	0.381253		2.23499	730.863	0.291499		2.21348	195.413	0.298762		1.84638	384.308	0.242693
2.92312	301.058	0.518616		1.73516	644.117	0.246932		3.36787	242.743	0.381865		2.30242	732.056	0.291975		2.27904	196.494	0.300414		1.90203	399.154	0.252068
3.0088	301.149	0.518771		1.7859	640.706	0.245625		3.46678	241	0.379124		2.36984	732.451	0.292133		2.3446	195.96	0.299599		1.95768	395.462	0.249736
3.09448	302.037	0.520302		1.83664	645.811	0.247582		3.56569	235.636	0.370685		2.43726	728.366	0.290503		2.41016	196.31	0.300133		2.01333	388.615	0.245413
3.18016	300.888	0.518321		1.88738	645.883	0.24761		3.6646	237.932	0.374298		2.50469	734.574	0.292979		2.47572	196.278	0.300084		2.06898	402.692	0.254303
3.26584	300.999	0.518513		1.93812	646.283	0.247763		3.7635	235.043	0.369752		2.57211	732.503	0.292153		2.54128	195.733	0.29925		2.12462	380.308	0.240167
3.35152	301.228	0.518907		1.98886	643.278	0.246611		3.86241	237.629	0.37382		2.63954	732.802	0.292273		2.60684	195.822	0.299387		2.18027	385.231	0.243276
3.4372	301.182	0.518828		2.0396	643.794	0.246809		3.96132	234.739	0.369275		2.70696	732.611	0.292196		2.6724	195.494	0.298885		2.23592	401	0.253234
3.52288	303.134	0.522191		2.09034	646.294	0.247767		4.06023	234.236	0.368483		2.77438	733.798	0.29267		2.73796	195.54	0.298955		2.29157	396.154	0.250174
3.60856	301.298	0.519029		2.14108	642.578	0.246342		4.15914	243.068	0.382377		2.84181	732.793	0.292269		2.80352	195.243	0.298502		2.34722	396.154	0.250174
3.69424	300.915	0.518368		2.19182	643.139	0.246557		4.25804	234.657	0.369146		2.90923	732.374	0.292102		2.86908	194.158	0.296843		2.40286	397.692	0.251145
3.77992	301.648	0.519632		2.24256	648.372	0.248564		4.35695	235.721	0.37082		2.97666	735.533	0.293362		2.93464	194.916	0.298002		2.45851	405.846	0.256294
3.8656	301.47	0.519325		2.2933	643.178	0.246572		4.45586	234.104	0.368275		3.04408	735.085	0.293183		3.0002	195.378	0.298709		2.51416	393.077	0.248231
3.95128	300.734	0.518057		2.34404	643.489	0.246692		4.55477	235.557	0.370561		3.1115	731.933	0.291926		3.06576	194.939	0.298037		2.56981	408.462	0.257946
4.03696	300.974	0.518471		2.39478	639.683	0.245233		4.65368	237.564	0.373719		3.17893	734.237	0.292845		3.13132	194.17	0.296862		2.62546	388.615	0.245413
4.12264	300.824	0.518211		2.44552	642.044	0.246138		4.75258	236.314	0.371752		3.24635	732.888	0.292306		3.19688	194.88	0.297947		2.6811	374.231	0.236329
4.20832	301.491	0.51936		2.49626	641.911	0.246087		4.85149	233.246	0.366926		3.31378	731.254	0.291655		3.26244	194.818	0.297851		2.73675	394.615	0.249202
4.294	299.706	0.516286		2.547	638.983	0.244964		4.9504	238.679	0.375472		3.3812	734.331	0.292882		3.328	194.073	0.296713		2.7924	393.308	0.248376
4.37968	300.812	0.518191		2.59774	640.828	0.245671		5.04931	235.643	0.370696		3.44862	730.454	0.291336		3.39356	196.512	0.300442		2.84805	402.154	0.253963
4.46536	300.189	0.517117		2.64848	637.989	0.244583		5.14822	234.739	0.369275		3.51605	732.573	0.292181		3.45912	194.015	0.296625		2.9037	381.385	0.240847
4.55104	300.273	0.517262		2.69922	646.072	0.247682		5.24712	229.975	0.36178		3.58347	732.071	0.291981		3.52468	196.625	0.300614		2.95934	383.692	0.242304
4.63672	299.996	0.516786		2.74996	642.439	0.246289		5.34603	224.025	0.35242		3.6509	731.524	0.291763		3.59024	194.704	0.297677		3.01499	392.769	0.248036
4.7224	300.77	0.518118		2.8007	643.806	0.246813		5.44494	227.564	0.357988		3.71832	730.213	0.29124		3.6558	194.71	0.297686		3.07064	377.154	0.238175
4.80808	301.226	0.518904		2.85144	644.689	0.247152		5.54385	232.907	0.366393		3.78574	728.884	0.29071		3.72136	194.45	0.297289		3.12629	403.385	0.25474
4.89376	300.369	0.517429		2.90218	639.156	0.24503		5.64276	225.825	0.355251		3.85317	728.669	0.290624		3.78692	194.942	0.298042		3.18194	388.385	0.245267
4.97944	301.325	0.519075		2.95292	637.05	0.244223		5.74166	229.636	0.361246		3.92059	732.517	0.292159		3.85248	195.802	0.299357		3.23758	386.615	0.24415
5.06512	299.229	0.515463		3.00366	645.333	0.247399		5.84057	234.582	0.369028		3.98802	731.96	0.291937		3.91804	194.918	0.298005		3.29323	391.769	0.247405
5.1508	299.637	0.516167		3.0544	643.222	0.246589		5.93948	226.864	0.356886		4.05544	734.245	0.292848		3.9836	195.325	0.298627		3.34888	390.231	0.246433
5.23648	299.771	0.516399		3.10514	639.244	0.245064		6.03839	229.025	0.360286		4.12286	731.208	0.291637		4.04916	195.114	0.298304		3.40453	375.846	0.237349
5.32216	299.889	0.516602		3.15588	642.239	0.246212		6.1373	230.1	0.361977		4.19029	731.775	0.291863		4.11472	194.939	0.298037		3.46018	379.308	0.239535
5.40784	299.355	0.515682		3.20662	642.728	0.2464		6.2362	228.039	0.358735		4.25771	730.818	0.291481		4.18028	195.312	0.298606		3.51582	379.846	0.239875
5.49352	300.814	0.518195		3.25736	643.694	0.24677		6.33511	230.411	0.362465		4.32514	733.536	0.292565		4.24584	194.857	0.297912		3.57147	401	0.253234
5.5792	299.589	0.516084		3.3081	643.544	0.246713		6.43402	227.779	0.358325		4.39256	725.839	0.289495		4.3114	193.84	0.296357		3.62712	389.385	0.245899
5.66488	299.999	0.516791		3.35884	645.122	0.247318		6.53293	225.464	0.354684		4.45998	730.906	0.291516		4.37696	195.293	0.298579		3.68277	358.923	0.226662
5.75056	299.375	0.515715		3.40958	635.461	0.243614		6.63184	225.418	0.354611		4.52741	729.242	0.290852		4.44252	195.324	0.298625		3.73842	385	0.24313
5.83624	300.569	0.517772		3.46032	640.711	0.245627		6.73074	224.179	0.352661		4.59483	728.535	0.29057		4.50808	194.956	0.298063		3.79406	386.308	0.243956
5.92192	300.077	0.516925		3.51106	638.711	0.24486		6.82965	224.996	0.353948		4.66226	732.442	0.292129		4.57364	195.117	0.298309		3.84971	385.385	0.243373
6.0076	299.306	0.515598		3.5618	637.911	0.244553		6.92856	221.593	0.348594		4.72968	728.713	0.290641		4.6392	194.612	0.297538		3.90536	397	0.250708
6.09328	299.889	0.516602		3.61254	638.15	0.244645		7.02747	221.75	0.348841		4.7971	730.827	0.291485		4.70476	195.038	0.298188		3.96101	383.538	0.242207
6.17896	300.971	0.518465		3.66328	636.028	0.243831		7.12638	223.179	0.351088		4.86453	731.286	0.291668		4.77032	195.17	0.29839		4.01666	379.923	0.239924
6.26464	300.341	0.51738		3.71402	637.706	0.244474		7.22528	225.525	0.35478		4.93195	731.286	0.291668		4.83588	194.971	0.298086		4.0723	371.308	0.234483
6.35032	300.093	0.516953		3.76476	636.428	0.243985		7.32419	218.164	0.3432		4.99938	731.286	0.291668		4.90144	195.433	0.298792		4.12795	392.308	0.247745
6.436	299.743	0.51635		3.8155	636.706	0.244091		7.4231	223.186	0.3511		5.0668	727.733	0.29025		4.967	193.789	0.296278		4.1836	374.308	0.236378
6.52168	300.404	0.517488		3.86624	641.606	0.24597		7.52201	221.464	0.348392		5.13422	730.412	0.291319		5.03256	195.701	0.299201		4.23925	387.615	0.244782
6.60736	300.394	0.517471		3.91698	633.928	0.243026		7.62092	226.186	0.355819		5.20165	731.28	0.291665		5.09812	194.4	0.297212		4.2949	387.615	0.244782
6.69304	300.387	0.517459		3.96772	635.306	0.243554		7.71982	223.093	0.350953		5.26907	726.853	0.289899		5.16368	194.761	0.297765		4.35054	380.769	0.240458
6.77872	299.644	0.516179		4.01846	639.467	0.24515		7.81873	220.011	0.346105		5.3365	730.375	0.291305		5.22924	193.922	0.296483		4.40619	390.077	0.246336
6.8644	299.939	0.516687		4.0692	637.967	0.244575		7.91764	222.889	0.350633		5.40392	728.685	0.290631		5.2948	194.625	0.297556		4.46184	393.462	0.248473
6.95008	298.881	0.514865		4.11994	636.756	0.24411		8.01655	224.957	0.353886		5.47134	730.108	0.291198		5.36036	194.591	0.297505		4.51749	391.846	0.247453
7.03576	299.229	0.515465		4.17068	630.439	0.241689		8.11546	223.171	0.351077		5.53877	725.973	0.289549		5.42592	194.333	0.29711		4.57314	381.385	0.240847
7.12144	299.329	0.515637		4.22142	642.411	0.246278		8.21436	224.757	0.353572		5.60619	730.372	0.291303		5.49148	194.976	0.298093		4.62878	380.154	0.24007
7.20712	298.809	0.51474		4.27216	638.439	0.244756		8.31327	223.486	0.351571		5.67362	726.196	0.289638		5.55704	194.433	0.297263		4.68443	403.846	0.255031
7.2928	299.021	0.515106		4.3229	633.528	0.242873		8.41218	223.004	0.350813		5.74104	727.109	0.290002		5.6226	194.456	0.297298		4.74008	400.923	0.253185
7.37848	300.489	0.517635		4.37364	630.878	0.241857		8.51109	226.329	0.356044		5.80846	729.258	0.290859		5.68816	194.606	0.297528		4.79573	381	0.240604
7.46416	299.682	0.516245		4.42438	630.172	0.241586		8.61	222.396	0.349858		5.87589	728.196	0.290435		5.75372	194.728	0.297714		4.85138	386.462	0.244053
7.54984	298.475	0.514165		4.47512	637.811	0.244515		8.7089	223.936	0.352279		5.94331	728.081	0.290389		5.81928	194.691	0.297658		4.90702	369.538	0.233366
7.63552	298.432	0.514092		4.52586	635.528	0.24364		8.80781	217.675	0.342431		6.01074	730.222	0.291243		5.88484	193.74	0.296204		4.96267	381.538	0.240944
7.7212	299.246	0.515494		4.5766	632.928	0.242643		8.90672	225.05	0.354032		6.07816	724.924	0.28913		5.9504	194.263	0.297003		5.01832	377.462	0.238369
7.80688	299.158	0.515341		4.62734	630.683	0.241782		9.00563	219.571	0.345414		6.14558	728.682	0.290629		6.01596	194.708	0.297684		5.07397	384.538	0.242838
7.89256	299.05	0.515155		4.67808	633.4	0.242824		9.10454	220.354	0.346644		6.21301	724.454	0.288943		6.08152	194.114	0.296776		5.12962	390.077	0.246336
7.97824	298.731	0.514606		4.72882	632.844	0.242611		9.20344	220.421	0.346751		6.28043	725.498	0.289359		6.14708	194.264	0.297006		5.18526	399.308	0.252165
8.06392	299.365	0.515698		4.77956	633.417	0.24283		9.30235	218.114	0.343122		6.34786	729.287	0.290871		6.21264	194.971	0.298086		5.24091	368.692	0.232832
8.1496	298.554	0.514301		4.8303	638.822	0.244903		9.40126	213.696	0.336172		6.41528	727.202	0.290039		6.2782	194.512	0.297384		5.29656	378.462	0.239001
8.23528	298.993	0.515057		4.88104	634.344	0.243186		9.50017	216.857	0.341144		6.4827	727.216	0.290044		6.34376	194.664	0.297617		5.35221	371.308	0.234483
8.32096	298.346	0.513944		4.93178	639.117	0.245015		9.59908	222.732	0.350386		6.55013	725.506	0.289362		6.40932	194.456	0.297298		5.40786	389.538	0.245996
8.40664	299.683	0.516246		4.98252	631.044	0.241921		9.69798	211.543	0.332784		6.61755	724.078	0.288793		6.47488	195.886	0.299485		5.4635	377.923	0.238661
8.49232	300.256	0.517233		5.03326	636.506	0.244014		9.79689	218.35	0.343492		6.68498	725.843	0.289497		6.54044	194.097	0.29675		5.51915	388.615	0.245413
8.578	297.971	0.513297		5.084	631.8	0.24221		9.8958	219.314	0.345009		6.7524	724.965	0.289147		6.606	194.331	0.297108		5.5748	387.385	0.244636
8.66368	298.399	0.514035		5.13474	636.6	0.244051		9.99471	211.279	0.332368		6.81982	723.439	0.288538		6.67156	194.464	0.29731		5.63045	388.308	0.245219
8.74936	299.205	0.515422		5.18548	633.7	0.242939		10.0936	211.061	0.332025		6.88725	725.337	0.289295		6.73712	194.65	0.297596		5.6861	377.462	0.238369
8.83504	298.484	0.51418		5.23622	631.283	0.242012		10.1925	217.182	0.341655		6.95467	724.252	0.288862		6.80268	194.033	0.296652		5.74174	407.692	0.25746
8.92072	298.456	0.514133		5.28696	633.944	0.243033		10.2914	219.611	0.345476		7.0221	729.167	0.290823		6.86824	193.644	0.296058		5.79739	392.231	0.247696
9.0064	298.57	0.514328		5.3377	635.578	0.243659		10.3903	218.243	0.343324		7.08952	722.815	0.288289		6.9338	193.532	0.295886		5.85304	392.077	0.247599
9.09208	298.835	0.514786		5.38844	634.417	0.243214		10.4892	212.836	0.334818		7.15694	721.134	0.287619		6.99936	195.196	0.29843		5.90869	388.385	0.245267
9.17776	298.833	0.514783		5.43918	633.122	0.242717		10.5882	210.454	0.33107		7.22437	726.464	0.289744		7.06492	193.874	0.296408		5.96434	389.154	0.245753
9.26344	297.759	0.512932		5.48992	629.306	0.241254		10.6871	213.275	0.335509		7.29179	725.874	0.289509		7.13048	195.029	0.298174		6.01998	397.769	0.251194
9.34912	298.368	0.513982		5.54066	631.717	0.242178		10.786	216.025	0.339835		7.35922	727.588	0.290193		7.19604	194.533	0.297417		6.07563	371.846	0.234823
9.4348	298.826	0.514769		5.5914	633.011	0.242675		10.8849	207.486	0.326401		7.42664	723.287	0.288477		7.2616	194.549	0.29744		6.13128	386.846	0.244296
9.52048	299.333	0.515643		5.64214	632.706	0.242558		10.9838	215.646	0.339239		7.49406	725.827	0.28949		7.32716	195.035	0.298184		6.18693	365.154	0.230597
9.60616	297.934	0.513233		5.69288	631.878	0.24224		11.0827	213.468	0.335812		7.56149	725.401	0.289321		7.39272	194.541	0.297428		6.24258	395.462	0.249736
9.69184	298.003	0.513352		5.74362	631.95	0.242268		11.1816	213.214	0.335413		7.62891	724.368	0.288908		7.45828	194.474	0.297326		6.29822	361.769	0.22846
9.77752	297.165	0.511908		5.79436	630.578	0.241742		11.2805	213.179	0.335357		7.69634	720.623	0.287415		7.52384	194.767	0.297775		6.35387	385.615	0.243519
9.8632	299.574	0.516058		5.8451	628.278	0.24086		11.3794	215.107	0.338391		7.76376	724.567	0.288988		7.5894	194.4	0.297212		6.40952	379.923	0.239924
9.94888	298.271	0.513814		5.89584	631.672	0.242161		11.4783	214.618	0.337621		7.83118	721.015	0.287571		7.65496	194.293	0.29705		6.46517	374.462	0.236475
10.0346	297.249	0.512053		5.94658	630.133	0.241571		11.5772	213.243	0.335458		7.89861	722.617	0.28821		7.72052	195.044	0.298198		6.52082	385.154	0.243227
10.1202	296.443	0.510665		5.99732	627.028	0.240381		11.6761	211	0.33193		7.96603	720.116	0.287212		7.78608	194.318	0.297087		6.57646	375.846	0.237349
10.2059	298.266	0.513805		6.04806	634.778	0.243352		11.7751	212.775	0.334722		8.03346	724.229	0.288853		7.85164	193.979	0.296569		6.63211	376.615	0.237835
10.2916	297.931	0.513228		6.0988	629.45	0.24131		11.874	210.379	0.330952		8.10088	722.45	0.288143		7.9172	194.991	0.298116		6.68776	370.923	0.23424
10.3773	296.531	0.510817		6.14954	627.583	0.240594		11.9729	211.375	0.33252		8.1683	722.804	0.288285		7.98276	194.008	0.296613		6.74341	390.692	0.246725
10.463	296.821	0.511316		6.20028	630.206	0.241599		12.0718	210.389	0.330969		8.23573	722.014	0.28797		8.04832	194.511	0.297382		6.79906	374.769	0.236669
10.5486	298.423	0.514076		6.25102	628.161	0.240815		12.1707	208.779	0.328435		8.30315	721.076	0.287596		8.11388	193.995	0.296594		6.8547	398.385	0.251582
10.6343	297.28	0.512107		6.30176	627.144	0.240426		12.2696	209.089	0.328924		8.37058	720.09	0.287202		8.17944	193.622	0.296023		6.91035	372.154	0.235018
10.72	297.769	0.512949		6.3525	626.5	0.240179		12.3685	214.036	0.336705		8.438	720.682	0.287439		8.245	193.884	0.296425		6.966	394.692	0.249251
10.8057	297.978	0.513309		6.40324	628.961	0.241122		12.4674	210.279	0.330795		8.50542	719.462	0.286952		8.31056	193.254	0.29546		7.02165	369.615	0.233414
10.8914	298.108	0.513533		6.45398	629.172	0.241203		12.5663	210.4	0.330986		8.57285	721.252	0.287666		8.37612	194.532	0.297415		7.0773	378.385	0.238952
10.977	297.589	0.512639		6.50472	632.061	0.242311		12.6652	208.271	0.327637		8.64027	719.318	0.286894		8.44168	194.532	0.297415		7.13294	399.769	0.252457
11.0627	295.799	0.509555		6.55546	629.694	0.241403		12.7641	209.236	0.329154		8.7077	719.207	0.28685		8.50724	194.532	0.297415		7.18859	387.231	0.244539
11.1484	295.889	0.509711		6.6062	632.061	0.242311		12.863	211.721	0.333065		8.77512	718.585	0.286602		8.5728	194.208	0.29692		7.24424	407.846	0.257557
11.2341	296.973	0.511579		6.65694	628.717	0.241028		12.9619	214.729	0.337795		8.84254	720.62	0.287414		8.63836	194.208	0.29692		7.29989	360.846	0.227877
11.3198	296.063	0.51001		6.70768	631.25	0.242		13.0609	214.218	0.336992		8.90997	719.991	0.287163		8.70392	195.422	0.298776		7.35554	368.846	0.232929
11.4054	296.676	0.511066		6.75842	624.589	0.239446		13.1598	203.139	0.319564		8.97739	717.985	0.286363		8.76948	195.422	0.298776		7.41118	378.231	0.238855
11.4911	296.862	0.511386		6.80916	628.65	0.241003		13.2587	206.861	0.325418		9.04482	720.573	0.287395		8.83504	195.422	0.298776		7.46683	373.538	0.235892
11.5768	297.12	0.511832		6.8599	624.95	0.239584		13.3576	208.711	0.328329		9.11224	716.591	0.285807		8.9006	195.422	0.298776		7.52248	405.385	0.256003
11.6625	296.054	0.509995		6.91064	632.211	0.242368		13.4565	209.596	0.329722		9.17966	716.93	0.285942		8.96616	195.422	0.298776		7.57813	378.615	0.239098
11.7482	295.848	0.509639		6.96138	631.256	0.242002		13.5554	204.343	0.321457		9.24709	721.289	0.28768		9.03172	194.272	0.297017		7.63378	360.769	0.227828
11.8338	296.411	0.51061		7.01212	628.983	0.241131		13.6543	203.321	0.319851		9.31451	717.97	0.286357		9.09728	194.691	0.297658		7.68942	380	0.239972
11.9195	296.787	0.511258		7.06286	627.572	0.24059		13.7532	208.511	0.328014		9.38194	716.029	0.285583		9.16284	194.895	0.29797		7.74507	383.692	0.242304
12.0052	295.899	0.509728		7.1136	626.6	0.240217		13.8521	208.839	0.328531		9.44936	718.831	0.2867		9.2284	193.734	0.296195		7.80072	370.538	0.233997
12.0909	295.647	0.509293		7.16434	625.35	0.239738		13.951	214.025	0.336689		9.51678	719.667	0.287034		9.29396	194.201	0.296908		7.85637	377.308	0.238272
12.1766	295.887	0.509706		7.21508	630.322	0.241644		14.0499	207.018	0.325665		9.58421	718.433	0.286541		9.35952	195.485	0.298871		7.91202	397.692	0.251145
12.2622	295.928	0.509778		7.26582	622.972	0.238826		14.1488	208.293	0.327671		9.65163	714.737	0.285067		9.42508	193.549	0.295911		7.96766	367.154	0.23186
12.3479	296.099	0.510073		7.31656	625.039	0.239618		14.2478	214.082	0.336778		9.71906	716.416	0.285737		9.49064	194.28	0.297029		8.02331	374.692	0.236621
12.4336	296.079	0.510038		7.3673	629.767	0.241431		14.3467	207.786	0.326873		9.78648	715.824	0.285501		9.5562	193.976	0.296564		8.07896	377.692	0.238515
12.5193	296.197	0.51024		7.41804	620.756	0.237976		14.4456	205.039	0.322553		9.8539	714.938	0.285147		9.62176	193.266	0.295479		8.13461	380.231	0.240118
12.605	297.175	0.511927		7.46878	623.067	0.238862		14.5445	210.336	0.330885		9.92133	717.81	0.286293		9.68732	193.913	0.296469		8.19026	371.846	0.234823
12.6906	295.822	0.509595		7.51952	622.306	0.238571		14.6434	207.536	0.32648		9.98875	713.775	0.284684		9.75288	194.012	0.29662		8.2459	395.846	0.249979
12.7763	295.857	0.509655		7.57026	624.3	0.239335		14.7423	206.707	0.325177		10.0562	714.995	0.28517		9.81844	194.213	0.296927		8.30155	383	0.241867
12.862	295.217	0.508553		7.621	622.528	0.238656		14.8412	209.714	0.329907		10.1236	715.321	0.2853		9.884	193.693	0.296132		8.3572	387.769	0.244879
12.9477	295.391	0.508852		7.67174	623.883	0.239175		14.9401	203.936	0.320817		10.191	715.372	0.285321		9.94956	193.574	0.295951		8.41285	383.692	0.242304
13.0334	296.315	0.510445		7.72248	626.611	0.240221		15.039	207.05	0.325716		10.2584	711.985	0.28397		10.0151	194.257	0.296994		8.4685	384	0.242498
13.119	295.275	0.508654		7.77322	623.367	0.238977		15.1379	206.193	0.324368		10.3259	715.482	0.285364		10.0807	195.027	0.298172		8.52414	362.846	0.22914
13.2047	295.023	0.508219		7.82396	623.028	0.238847		15.2368	208.1	0.327368		10.3933	716.394	0.285728		10.1462	194.233	0.296957		8.57979	371.923	0.234872
13.2904	294.275	0.506929		7.8747	620.422	0.237849		15.3357	205.889	0.32389		10.4607	712.467	0.284162		10.2118	193.056	0.295158		8.63544	381.077	0.240652
13.3761	294.06	0.50656		7.92544	621.206	0.238149		15.4346	209.129	0.328986		10.5281	714.875	0.285122		10.2774	194.321	0.297092		8.69109	369.385	0.233269
13.4618	293.559	0.505697		7.97618	622.256	0.238551		15.5336	202.564	0.318659		10.5956	706.66	0.281846		10.3429	193.29	0.295516		8.74674	373.462	0.235843
13.5474	295.159	0.508452		8.02692	618.25	0.237016		15.6325	201.954	0.317699		10.663	709.257	0.282882		10.4085	194.523	0.297401		8.80238	376.231	0.237592
13.6331	293.955	0.506379		8.07766	619.794	0.237608		15.7314	208.371	0.327795		10.7304	711.982	0.283968		10.474	193.71	0.296157		8.85803	396	0.250077
13.7188	294.477	0.507277		8.1284	627.467	0.240549		15.8303	208.846	0.328542		10.7978	711.457	0.283759		10.5396	193.815	0.296318		8.91368	393.385	0.248425
13.8045	293.035	0.504795		8.17914	624.939	0.23958		15.9292	202.896	0.319182		10.8653	711.237	0.283671		10.6052	194.065	0.296701		8.96933	389.692	0.246093
13.8902	293.437	0.505486		8.22988	625.222	0.239689		16.0281	206.95	0.325559		10.9327	710.394	0.283335		10.6707	193.243	0.295444		9.02498	376.154	0.237544
13.9758	293.922	0.506322		8.28062	625.811	0.239915		16.127	204.004	0.320924		11.0001	711.047	0.283596		10.7363	193.821	0.296327		9.08062	385.769	0.243616
14.0615	293.789	0.506093		8.33136	624.267	0.239322		16.2259	205.021	0.322525		11.0675	713.708	0.284657		10.8018	193.454	0.295767		9.13627	380.462	0.240264
14.1472	294.804	0.507842		8.3821	621.394	0.238221		16.3248	204.293	0.321379		11.135	709.309	0.282902		10.8674	195.363	0.298685		9.19192	392.385	0.247793
14.2329	292.57	0.503994		8.43284	619.811	0.237614		16.4237	207.318	0.326137		11.2024	708.503	0.282581		10.933	194.286	0.297038		9.24757	353.769	0.223408
14.3186	293.808	0.506125		8.48358	622.139	0.238507		16.5226	202.55	0.318637		11.2698	707.691	0.282257		10.9985	194.304	0.297066		9.30322	378.077	0.238758
14.4042	294.306	0.506984		8.53432	622.533	0.238658		16.6215	207.7	0.326739		11.3372	708.774	0.282689		11.0641	194.4	0.297212		9.35886	371.231	0.234435
14.4899	292.787	0.504366		8.58506	625.606	0.239836		16.7205	207.229	0.325997		11.4047	707.804	0.282302		11.1296	193.021	0.295105		9.41451	361.538	0.228314
14.5756	293.217	0.505108		8.6358	621.728	0.238349		16.8194	201.179	0.31648		11.4721	707.679	0.282252		11.1952	194.02	0.296631		9.47016	391.462	0.24721
14.6613	293.105	0.504915		8.68654	618.867	0.237252		16.9183	201.632	0.317193		11.5395	711.698	0.283855		11.2608	193.17	0.295333		9.52581	391.538	0.247259
14.747	293.256	0.505175		8.73728	615.15	0.235827		17.0172	203.111	0.319519		11.6069	709.807	0.283101		11.3263	194.71	0.297686		9.58146	387.846	0.244927
14.8326	292.165	0.503295		8.78802	622.333	0.238581		17.1161	205.518	0.323306		11.6744	708.74	0.282675		11.3919	194.444	0.29728		9.6371	376.385	0.237689
14.9183	292.854	0.504482		8.83876	620.028	0.237697		17.215	205.671	0.323547		11.7418	709.749	0.283078		11.4574	193.965	0.296548		9.69275	380	0.239972
15.004	292.69	0.5042		8.8895	625.783	0.239904		17.3139	204.364	0.321491		11.8092	706.438	0.281757		11.523	194.242	0.296971		9.7484	364	0.229868
15.0897	292.573	0.503998		8.94024	619.672	0.237561		17.4128	198.207	0.311805		11.8766	705.252	0.281284		11.5886	193.19	0.295363		9.80405	380.462	0.240264
15.1754	293.541	0.505666		8.99098	619.978	0.237678		17.5117	204.325	0.321429		11.944	706.857	0.281924		11.6541	194.743	0.297737		9.8597	385.231	0.243276
15.261	292.667	0.50416		9.04172	619.411	0.237461		17.6106	207.046	0.32571		12.0115	705.977	0.281574		11.7197	193.854	0.296378		9.91534	392.692	0.247988
15.3467	292.372	0.503652		9.09246	621.8	0.238377		17.7095	205.279	0.322929		12.0789	706.337	0.281717		11.7852	192.505	0.294315		9.97099	344.692	0.217675
15.4324	292.314	0.503551		9.1432	621.489	0.238258		17.8084	200.943	0.316109		12.1463	707.585	0.282215		11.8508	193.74	0.296204		10.0266	378.077	0.238758
15.5181	291.291	0.501789		9.19394	620.833	0.238006		17.9073	203.286	0.319794		12.2137	706.47	0.28177		11.9164	193.087	0.295205		10.0823	387.077	0.244442
15.6038	290.745	0.500849		9.24468	622.644	0.238701		18.0063	198.179	0.31176		12.2812	704.17	0.280853		11.9819	193.622	0.296023		10.1379	394.769	0.249299
15.6894	291.736	0.502556		9.29542	617.039	0.236552		18.1052	202.675	0.318834		12.3486	706.485	0.281776		12.0475	192.962	0.295014		10.1936	361.077	0.228022
15.7751	289.912	0.499415		9.34616	618.55	0.237131		18.2041	203.646	0.320362		12.416	710.547	0.283396		12.113	194.126	0.296794		10.2492	386.692	0.244199
15.8608	291.974	0.502967		9.3969	616.378	0.236298		18.303	199.446	0.313755		12.4834	708.69	0.282655		12.1786	193.497	0.295832		10.3049	373.769	0.236038
15.9465	292.112	0.503205		9.44764	616.55	0.236364		18.4019	201.711	0.317317		12.5509	707.936	0.282355		12.2442	194.467	0.297315		10.3605	387.615	0.244782
16.0322	292.598	0.504041		9.49838	619.244	0.237397		18.5008	202.539	0.31862		12.6183	705.643	0.28144		12.3097	194.175	0.296868		10.4162	372.846	0.235455
16.1178	291.476	0.502108		9.54912	616.561	0.236368		18.5997	200.925	0.316081		12.6857	706.827	0.281912		12.3753	193.354	0.295614		10.4718	384.923	0.243081
16.2035	290.154	0.499831		9.59986	620.75	0.237974		18.6986	201.139	0.316418		12.7531	701.208	0.279671		12.4408	193.97	0.296555		10.5275	388.462	0.245316
16.2892	290.804	0.500951		9.6506	615.933	0.236128		18.7975	197.329	0.310423		12.8206	707.904	0.282342		12.5064	195.132	0.298332		10.5831	385.231	0.243276
16.3749	291.424	0.502019		9.70134	614.639	0.235631		18.8964	199.507	0.31385		12.888	704.845	0.281122		12.572	193.438	0.295742		10.6388	390	0.246287
16.4606	291.739	0.502561		9.75208	614.178	0.235455		18.9953	198.8	0.312738		12.9554	701.432	0.279761		12.6375	193.453	0.295765		10.6944	384.923	0.243081
16.5462	291.304	0.501812		9.80282	621	0.23807		19.0942	199.489	0.313822		13.0228	703.635	0.280639		12.7031	193.348	0.295604		10.7501	380.231	0.240118
16.6319	290.542	0.5005		9.85356	615.472	0.235951		19.1932	196.686	0.309412		13.0903	704.581	0.281016		12.7686	192.766	0.294715		10.8057	389.692	0.246093
16.7176	290.904	0.501124		9.9043	619.922	0.237657		19.2921	202.157	0.318019		13.1577	700.286	0.279304		12.8342	192.927	0.294961		10.8614	376.231	0.237592
16.8033	290.82	0.500979		9.95504	622.406	0.238609		19.391	192.657	0.303074		13.2251	703.699	0.280665		12.8998	194.065	0.296701		10.917	372.692	0.235358
16.889	289.19	0.498171		10.0058	617.2	0.236613		19.4899	198.346	0.312024		13.2925	704.644	0.281042		12.9653	193.763	0.296239		10.9727	381.385	0.240847
16.9746	290.661	0.500704		10.0565	613.6	0.235233		19.5888	197.546	0.310766		13.36	701.673	0.279857		13.0309	193.968	0.296552		11.0283	388.923	0.245607
17.0603	290.251	0.499998		10.1073	616.978	0.236528		19.6877	195.15	0.306996		13.4274	704.929	0.281155		13.0964	193.468	0.295788		11.084	374.538	0.236523
17.146	289.702	0.499052		10.158	617.711	0.236809		19.7866	199.646	0.314069		13.4948	703.556	0.280608		13.162	193.126	0.295265		11.1396	380.154	0.24007
17.2317	289.743	0.499123		10.2087	615.528	0.235972		19.8855	199.511	0.313856		13.5622	701.691	0.279864		13.2276	193.29	0.295516		11.1952	383.923	0.24245
17.3174	290.903	0.501122		10.2595	613.256	0.235101		19.9844	199.861	0.314406		13.6296	702.672	0.280255		13.2931	193.491	0.295823		11.2509	399.154	0.252068
17.403	290.511	0.500446		10.3102	618.156	0.23698		20.0833	198.157	0.311726		13.6971	702.008	0.27999		13.3587	195.283	0.298562		11.3065	377.154	0.238175
17.4887	289.764	0.499159		10.361	614.928	0.235742		20.1822	197.721	0.311041		13.7645	703.185	0.28046		13.4242	193.459	0.295774		11.3622	379.615	0.23973
17.5744	289.809	0.499236		10.4117	612.744	0.234905		20.2811	197.421	0.310569		13.8319	702.936	0.280361		13.4898	193.813	0.296315		11.4178	376.923	0.238029
17.6601	290.277	0.500043		10.4624	612.667	0.234875		20.38	198.211	0.311811		13.8993	702.688	0.280262		13.5554	192.754	0.294696		11.4735	384.923	0.243081
17.7458	290.539	0.500495		10.5132	615.856	0.236098		20.479	197.914	0.311344		13.9668	701.19	0.279664		13.6209	193.994	0.296592		11.5291	389.077	0.245705
17.8314	289.055	0.497938		10.5639	611.256	0.234334		20.5779	194.825	0.306485		14.0342	698.088	0.278427		13.6865	193.789	0.296278		11.5848	368.154	0.232491
17.9171	288.98	0.497808		10.6147	615.511	0.235966		20.6768	192.161	0.302293		14.1016	700.761	0.279493		13.752	194.372	0.297171		11.6404	392.923	0.248133
18.0028	289.826	0.499265		10.6654	612.406	0.234775		20.7757	196.814	0.309614		14.169	700.749	0.279488		13.8176	193.389	0.295667		11.6961	390.077	0.246336
18.0885	288.92	0.497706		10.7161	616.267	0.236255		20.8746	197.521	0.310726		14.2365	699.027	0.278802		13.8832	194.017	0.296627		11.7517	374.692	0.236621
18.1742	289.422	0.498571		10.7669	611.067	0.234262		20.9735	192.921	0.30349		14.3039	699.998	0.279189		13.9487	193.353	0.295611		11.8074	392.154	0.247648
18.2598	288.138	0.496359		10.8176	615.306	0.235887		21.0724	195.364	0.307333		14.3713	695.859	0.277538		14.0143	193.76	0.296234		11.863	387.231	0.244539
18.3455	288.746	0.497405		10.8684	613.006	0.235005		21.1713	195.046	0.306833		14.4387	699.729	0.279082		14.0798	194.1	0.296755		11.9187	362.154	0.228702
18.4312	288.494	0.496972		10.9191	618.644	0.237167		21.2702	194.375	0.305777		14.5062	700.055	0.279211		14.1454	193.619	0.296018		11.9743	400.615	0.252991
18.5169	287.702	0.495606		10.9698	615.328	0.235896		21.3691	195.029	0.306805		14.5736	698.822	0.27872		14.211	192.573	0.294419		12.03	383.385	0.24211
18.6026	287.93	0.496		11.0206	609.994	0.233851		21.468	192.436	0.302726		14.641	698.992	0.278788		14.2765	193.789	0.296278		12.0856	381.462	0.240895
18.6882	288.061	0.496226		11.0713	615.061	0.235793		21.5669	194.061	0.305282		14.7084	696.406	0.277756		14.3421	192.707	0.294624		12.1413	383.769	0.242353
18.7739	288.747	0.497407		11.1221	612.633	0.234863		21.6659	191.907	0.301894		14.7759	699.304	0.278912		14.4076	192.309	0.294015		12.1969	377.615	0.238467
18.8596	289.131	0.498069		11.1728	613.961	0.235372		21.7648	191.768	0.301675		14.8433	698.746	0.278689		14.4732	193.41	0.2957		12.2526	395.462	0.249736
18.9453	288.81	0.497515		11.2235	612.917	0.234971		21.8637	196.536	0.309176		14.9107	697.915	0.278358		14.5388	193.769	0.296248		12.3082	384.846	0.243033
19.031	289.249	0.498272		11.2743	612.311	0.234739		21.9626	193.696	0.304709		14.9781	694.041	0.276813		14.6043	193.853	0.296376		12.3639	391.077	0.246968
19.1166	287.697	0.495599		11.325	615.061	0.235793		22.0615	195.264	0.307176		15.0456	695.076	0.277226		14.6699	192.869	0.294873		12.4195	382.538	0.241575
19.2023	288.446	0.496888		11.3758	608.283	0.233195		22.1604	190.761	0.300091		15.113	695.847	0.277533		14.7354	192.012	0.293562		12.4752	375.462	0.237106
19.288	287.854	0.495869		11.4265	610.628	0.234094		22.2593	190.429	0.299568		15.1804	694.28	0.276908		14.801	193.065	0.295172		12.5308	369.538	0.233366
19.3737	287.306	0.494926		11.4772	610.244	0.233947		22.3582	187.411	0.294821		15.2478	699.255	0.278893		14.8666	192.974	0.295033		12.5864	387.846	0.244927
19.4594	288.057	0.496218		11.528	608.944	0.233448		22.4571	193.914	0.305052		15.3152	696.535	0.277808		14.9321	193.002	0.295075		12.6421	373.308	0.235746
19.545	287.846	0.495855		11.5787	609.111	0.233512		22.556	190.264	0.29931		15.3827	693.321	0.276526		14.9977	192.848	0.29484		12.6977	380.615	0.240361
19.6307	288.607	0.497166		11.6295	609.917	0.233821		22.6549	194.871	0.306558		15.4501	696.81	0.277917		15.0632	193.053	0.295154		12.7534	380.385	0.240215
19.7164	288.607	0.497166		11.6802	606.772	0.232616		22.7538	193.886	0.305007		15.5175	696.571	0.277822		15.1288	192.819	0.294796		12.809	366.923	0.231714
19.8021	287.894	0.495938		11.7309	609.45	0.233642		22.8527	192.061	0.302136		15.5849	694.233	0.276889		15.1944	192.29	0.293987		12.8647	380.077	0.240021
19.8878	287.38	0.495053		11.7817	615.267	0.235872		22.9517	193.471	0.304355		15.6524	694.667	0.277063		15.2599	191.681	0.293056		12.9203	387.692	0.24483
19.9734	287.096	0.494563		11.8324	610.006	0.233855		23.0506	192.604	0.30299		15.7198	695.044	0.277213		15.3255	194.134	0.296806		12.976	384.077	0.242547
20.0591	286.67	0.493829		11.8832	612.05	0.234639		23.1495	190.036	0.29895		15.7872	690.038	0.275216		15.391	193.508	0.295848		13.0316	372.538	0.23526
20.1448	287.765	0.495716		11.9339	608.972	0.233459		23.2484	188.982	0.297293		15.8546	692.272	0.276107		15.4566	193.514	0.295858		13.0873	383.615	0.242256
20.2305	287.689	0.495585		11.9846	611.972	0.234609		23.3473	189.471	0.298063		15.9221	690.591	0.275437		15.5222	192.503	0.294313		13.1429	348.385	0.220007
20.3162	286.525	0.49358		12.0354	612.028	0.23463		23.4462	193.375	0.304204		15.9895	692.913	0.276363		15.5877	192.792	0.294754		13.1986	377.231	0.238224
20.4018	286.147	0.492929		12.0861	606.456	0.232494		23.5451	191.625	0.301451		16.0569	691.36	0.275744		15.6533	192.264	0.293948		13.2542	358.462	0.226371
20.4875	286.658	0.493809		12.1369	611.983	0.234613		23.644	190.682	0.299967		16.1243	690.479	0.275392		15.7188	192.953	0.295		13.3099	382.231	0.241381
20.5732	285.238	0.491363		12.1876	607.528	0.232905		23.7429	190.029	0.298939		16.1918	689.973	0.27519		15.7844	193.678	0.296109		13.3655	369.615	0.233414
20.6589	286.864	0.494163		12.2383	604.444	0.231723		23.8418	183.879	0.289264		16.2592	690.199	0.275281		15.85	191.234	0.292372		13.4212	379.769	0.239827
20.7446	286.26	0.493124		12.2891	608.5	0.233278		23.9407	190.161	0.299147		16.3266	691	0.2756		15.9155	193.295	0.295523		13.4768	374.615	0.236572
20.8302	286.809	0.494068		12.3398	608.444	0.233257		24.0396	185.821	0.292321		16.394	687.009	0.274008		15.9811	192.47	0.294262		13.5325	375.308	0.237009
20.9159	285.381	0.491609		12.3906	605.439	0.232104		24.1386	184.896	0.290866		16.4615	692.064	0.276024		16.0466	193.112	0.295244		13.5881	370.615	0.234046
21.0016	286.514	0.49356		12.4413	612.722	0.234897		24.2375	187.914	0.295613		16.5289	686.163	0.273671		16.1122	193.07	0.295179		13.6438	402.923	0.254448
21.0873	286.485	0.49351		12.492	603.628	0.23141		24.3364	187.711	0.295293		16.5963	689.035	0.274816		16.1778	190.868	0.291813		13.6994	376.154	0.237544
21.173	285.908	0.492517		12.5428	609.156	0.233529		24.4353	186.268	0.293023		16.6637	686.558	0.273828		16.2433	192.251	0.293927		13.7551	382.846	0.24177
21.2586	284.342	0.489819		12.5935	610.189	0.233925		24.5342	187.596	0.295113		16.7312	691.464	0.275785		16.3089	193.78	0.296264		13.8107	375	0.236815
21.3443	285.686	0.492135		12.6443	609.444	0.23364		24.6331	184.668	0.290506		16.7986	686.473	0.273794		16.3744	193.173	0.295337		13.8664	373.077	0.2356
21.43	284.858	0.490709		12.695	605.283	0.232045		24.732	187.75	0.295355		16.866	686.226	0.273696		16.44	192.913	0.29494		13.922	374.308	0.236378
21.5157	285.429	0.491691		12.7457	611.467	0.234415		24.8309	185.268	0.29145		16.9334	690.549	0.27542		16.5056	192.231	0.293897		13.9776	389.077	0.245705
21.6014	284.575	0.49022		12.7965	609.456	0.233644		24.9298	186.521	0.293422		17.0008	687.422	0.274173		16.5711	193.014	0.295093		14.0333	365	0.2305
21.687	285.496	0.491807		12.8472	604.4	0.231706		25.0287	186.707	0.293714		17.0683	689.324	0.274931		16.6367	193.48	0.295807		14.0889	380.769	0.240458
21.7727	284.145	0.48948		12.898	606.156	0.232379		25.1276	187.514	0.294984		17.1357	687.153	0.274066		16.7022	192.116	0.29372		14.1446	386.923	0.244344
21.8584	286.076	0.492807		12.9487	605.283	0.232045		25.2265	187.221	0.294523		17.2031	688.274	0.274513		16.7678	191.419	0.292656		14.2002	384.385	0.242741
21.9441	284.471	0.490042		12.9994	605.883	0.232275		25.3254	183.996	0.28945		17.2705	687.302	0.274125		16.8334	192.169	0.293801		14.2559	361.077	0.228022
22.0298	284.458	0.490019		13.0502	606.833	0.232639		25.4244	189.446	0.298023		17.338	684.169	0.272875		16.8989	193.225	0.295416		14.3115	362.538	0.228945
22.1154	285.286	0.491446		13.1009	607.4	0.232856		25.5233	186.043	0.292669		17.4054	687.426	0.274174		16.9645	192.494	0.294299		14.3672	364	0.229868
22.2011	284.526	0.490136		13.1517	605.35	0.23207		25.6222	186.632	0.293596		17.4728	689.029	0.274814		17.03	192.213	0.293869		14.4228	355.923	0.224768
22.2868	285.711	0.492178		13.2024	604.211	0.231634		25.7211	186.921	0.294051		17.5402	682.871	0.272358		17.0956	192.64	0.294522		14.4785	371	0.234289
22.3725	285.656	0.492083		13.2531	605.15	0.231994		25.82	184.111	0.28963		17.6077	682.91	0.272373		17.1612	192.002	0.293546		14.5341	379.538	0.239681
22.4582	285.136	0.491186		13.3039	600.378	0.230164		25.9189	184.782	0.290686		17.6751	686.546	0.273823		17.2267	193.777	0.29626		14.5898	391.538	0.247259
22.5438	285.225	0.49134		13.3546	603.178	0.231238		26.0178	187.389	0.294787		17.7425	682.717	0.272296		17.2923	193.233	0.295428		14.6454	362.923	0.229188
22.6295	284.999	0.490951		13.4054	598.117	0.229297		26.1167	185.246	0.291416		17.8099	681.72	0.271899		17.3578	192.901	0.294921		14.7011	361.385	0.228217
22.7152	285.143	0.4912		13.4561	601.85	0.230729		26.2156	185.079	0.291152		17.8774	681.72	0.271899		17.4234	193.281	0.295502		14.7567	371.077	0.234337
22.8009	284.601	0.490266		13.5068	602.861	0.231116		26.3145	189.2	0.297636		17.9448	681.72	0.271899		17.489	193.761	0.296236		14.8124	372.769	0.235406
22.8866	285.253	0.491389		13.5576	602.733	0.231067		26.4134	185.7	0.29213		18.0122	681.72	0.271899		17.5545	192.179	0.293818		14.868	373.846	0.236086
22.9722	283.717	0.488743		13.6083	605.456	0.232111		26.5123	185.286	0.291478		18.0796	681.72	0.271899		17.6201	193.126	0.295265		14.9237	386.769	0.244247
23.0579	283.516	0.488397		13.6591	604.25	0.231649		26.6113	187.664	0.29522		18.1471	681.72	0.271899		17.6856	193.112	0.295244		14.9793	381.538	0.240944
23.1436	283.293	0.488012		13.7098	602.95	0.23115		26.7102	183.907	0.289309		18.2145	683.988	0.272803		17.7512	193.251	0.295456		15.035	373.077	0.2356
23.2293	283.684	0.488685		13.7605	607.622	0.232942		26.8091	187.654	0.295203		18.2819	683.988	0.272803		17.8168	193.296	0.295525		15.0906	369.692	0.233463
23.315	284.432	0.489975		13.8113	606.156	0.232379		26.908	186	0.292602		18.3493	680.652	0.271473		17.8823	192.369	0.294108		15.1463	383.462	0.242158
23.4006	283.828	0.488934		13.862	602.85	0.231112		27.0069	187.45	0.294883		18.4168	681.789	0.271926		17.9479	192.889	0.294903		15.2019	384.308	0.242693
23.4863	284.351	0.489834		13.9128	605.85	0.232262		27.1058	187.321	0.29468		18.4842	681.585	0.271845		18.0134	192.205	0.293857		15.2576	373.385	0.235795
23.572	283.948	0.48914		13.9635	602.994	0.231167		27.2047	185.55	0.291894		18.5516	681.395	0.271769		18.079	192.395	0.294148		15.3132	356.154	0.224913
23.6577	283.461	0.488302		14.0142	602.222	0.230871		27.3036	184.421	0.290118		18.619	682.916	0.272376		18.1446	192.196	0.293843		15.3688	372.462	0.235212
23.7434	282.836	0.487225		14.065	605.161	0.231998		27.4025	185.864	0.292388		18.6864	680.91	0.271576		18.2101	193.701	0.296144		15.4245	387.231	0.244539
23.829	282.404	0.486481		14.1157	598.094	0.229289		27.5014	185.564	0.291916		18.7539	679.675	0.271083		18.2757	192.558	0.294396		15.4801	384.154	0.242596
23.9147	283.027	0.487555		14.1665	607.983	0.23308		27.6003	185.325	0.29154		18.8213	679.503	0.271014		18.3412	192.625	0.294498		15.5358	366.077	0.23118
24.0004	283.097	0.487674		14.2172	601.928	0.230758		27.6992	187.304	0.294652		18.8887	680.497	0.271411		18.4068	192.339	0.294062		15.5914	379.308	0.239535
24.0861	283.066	0.487622		14.2679	600.15	0.230077		27.7981	187.868	0.29554		18.9561	677.67	0.270283		18.4724	191.992	0.293532		15.6471	373.615	0.23594
24.1718	282.352	0.486391		14.3187	595.144	0.228158		27.8971	187.189	0.294473		19.0236	681.059	0.271635		18.5379	192.365	0.294101		15.7027	382.538	0.241575
24.2574	282.205	0.486139		14.3694	596.811	0.228797		27.996	184.607	0.290411		19.091	683.343	0.272546		18.6035	193.068	0.295177		15.7584	376.923	0.238029
24.3431	282.59	0.486801		14.4202	599.156	0.229696		28.0949	185.686	0.292107		19.1584	679.521	0.271022		18.669	193.188	0.295361		15.814	378.154	0.238807
24.4288	281.689	0.485249		14.4709	601.339	0.230533		28.1938	186.164	0.29286		19.2258	677.649	0.270275		18.7346	192.85	0.294842		15.8697	392.769	0.248036
24.5145	281.221	0.484444		14.5216	599.639	0.229881		28.2927	185.407	0.291669		19.2933	681.401	0.271772		18.8002	193.055	0.295156		15.9253	375.769	0.237301
24.6002	283.375	0.488153		14.5724	598.606	0.229485		28.3916	188.154	0.29599		19.3607	675.688	0.269493		18.8657	192.862	0.294861		15.981	356.615	0.225205
24.6858	281.249	0.484491		14.6231	594.989	0.228098		28.4905	187.304	0.294652		19.4281	676.292	0.269734		18.9313	192.166	0.293797		16.0366	364.385	0.230111
24.7715	281.582	0.485065		14.6739	598.939	0.229613		28.5894	184.975	0.290989		19.4955	677.486	0.27021		18.9968	192.084	0.293671		16.0923	388.231	0.24517
24.8572	282.151	0.486046		14.7246	593.228	0.227423		28.6883	183.132	0.28809		19.563	676.821	0.269945		19.0624	191.342	0.292537		16.1479	380.231	0.240118
24.9429	282.143	0.486032		14.7753	598.844	0.229576		28.7872	185.689	0.292113		19.6304	680.435	0.271386		19.128	192.213	0.293869		16.2036	370.077	0.233706
25.0286	283.052	0.487597		14.8261	595.944	0.228465		28.8861	183.846	0.289214		19.6978	678.258	0.270518		19.1935	193.164	0.295323		16.2592	371.154	0.234386
25.1142	280.898	0.483887		14.8768	594.028	0.22773		28.985	185.454	0.291742		19.7652	675.812	0.269542		19.2591	192.406	0.294164		16.3149	374.538	0.236523
25.1999	281.151	0.484323		14.9276	599.483	0.229821		29.084	184.739	0.290618		19.8327	674.547	0.269038		19.3246	192.568	0.294413		16.3705	382.769	0.241721
25.2856	281.958	0.485713		14.9783	596.644	0.228733		29.1829	184.786	0.290691		19.9001	675.404	0.26938		19.3902	191.625	0.29297		16.4262	396.385	0.250319
25.3713	281.062	0.484169		15.029	594.772	0.228015		29.2818	183.443	0.288579		19.9675	676.04	0.269633		19.4558	192.327	0.294043		16.4818	375.231	0.236961
25.457	281.398	0.484747		15.0798	598.489	0.22944		29.3807	186.221	0.29295		20.0349	676.465	0.269803		19.5213	193.347	0.295602		16.5375	365.692	0.230937
25.5426	281.311	0.484598		15.1305	594.517	0.227917		29.4796	181.136	0.28495		20.1024	673.4	0.26858		19.5869	191.734	0.293137		16.5931	385.615	0.243519
25.6283	280.489	0.483182		15.1813	594.194	0.227794		29.5785	184.732	0.290607		20.1698	672.419	0.268189		19.6524	192.336	0.294057		16.6488	383.154	0.241964
25.714	281.005	0.484071		15.232	598.322	0.229376		29.6774	180.471	0.283905		20.2372	678.558	0.270637		19.718	192.725	0.294652		16.7044	381.692	0.241041
25.7997	280.112	0.482532		15.2827	597.689	0.229133		29.7763	182.921	0.287759		20.3046	675.196	0.269297		19.7836	192.892	0.294907		16.76	367.462	0.232054
25.8854	280.755	0.483639		15.3335	595.35	0.228237		29.8752	183.618	0.288854		20.372	675.769	0.269525		19.8491	192.801	0.294768		16.8157	375	0.236815
25.971	280.951	0.483978		15.3842	591.333	0.226697		29.9741	185.646	0.292045		20.4395	675.883	0.269571		19.9147	193.193	0.295367		16.8713	374	0.236183
26.0567	279.592	0.481636		15.435	595.772	0.228399		30.073	183.282	0.288326		20.5069	673.866	0.268766		19.9802	191.868	0.293341		16.927	376.615	0.237835
26.1424	279.878	0.482129		15.4857	599.233	0.229725		30.1719	183.443	0.288579		20.5743	673.123	0.26847		20.0458	191.872	0.293348		16.9826	371.308	0.234483
26.2281	279.913	0.48219		15.5364	598.106	0.229293		30.2708	179.829	0.282893		20.6417	674.591	0.269055		20.1114	192.157	0.293783		17.0383	374.231	0.236329
26.3138	279.242	0.481033		15.5872	598.467	0.229432		30.3698	179.696	0.282685		20.7092	671.45	0.267803		20.1769	191.684	0.29306		17.0939	365	0.2305
26.3994	279.537	0.481541		15.6379	592.722	0.227229		30.4687	181.657	0.28577		20.7766	673.258	0.268524		20.2425	193.825	0.296334		17.1496	377.615	0.238467
26.4851	279.741	0.481894		15.6887	593.728	0.227615		30.5676	180.096	0.283315		20.844	673.36	0.268564		20.308	192.19	0.293834		17.2052	398.692	0.251777
26.5708	280.089	0.482494		15.7394	595.528	0.228305		30.6665	184.007	0.289467		20.9114	669.562	0.26705		20.3736	192.106	0.293706		17.2609	358.385	0.226322
26.6565	279.246	0.481041		15.7901	591.956	0.226935		30.7654	187.154	0.294416		20.9789	672.462	0.268206		20.4392	192.097	0.293692		17.3165	374.923	0.236766
26.7422	280.537	0.483264		15.8409	596.517	0.228684		30.8643	181.107	0.284905		21.0463	670.207	0.267307		20.5047	192.292	0.29399		17.3722	388.308	0.245219
26.8278	279.447	0.481387		15.8916	596.161	0.228548		30.9632	184.229	0.289815		21.1137	673.055	0.268443		20.5703	192.157	0.293783		17.4278	369.462	0.233317
26.9135	279.325	0.481177		15.9424	596.289	0.228597		31.0621	183.886	0.289276		21.1811	671.559	0.267846		20.6358	191.947	0.293462		17.4835	366	0.231131
26.9992	279.514	0.481502		15.9931	591.672	0.226827		31.161	187.839	0.295495		21.2486	670.871	0.267572		20.7014	192.498	0.294306		17.5391	377.308	0.238272
27.0849	280.888	0.483868		16.0438	597.439	0.229038		31.2599	183.886	0.289276		21.316	672.087	0.268057		20.767	192.696	0.294608		17.5948	360.154	0.227439
27.1706	279.726	0.481868		16.0946	590.033	0.226199		31.3588	182.282	0.286753		21.3834	672.065	0.268048		20.8325	192.696	0.294608		17.6504	387.385	0.244636
27.2562	280.389	0.483009		16.1453	593.678	0.227596		31.4577	179.086	0.281725		21.4508	670.964	0.267609		20.8981	192.065	0.293643		17.7061	377.538	0.238418
27.3419	278.579	0.479892		16.1961	593.606	0.227568		31.5567	180.725	0.284303		21.5183	672.649	0.268281		20.9636	192.809	0.29478		17.7617	376.154	0.237544
27.4276	279.68	0.481789		16.2468	589.717	0.226077		31.6556	180.225	0.283517		21.5857	670.772	0.267532		21.0292	191.848	0.293311		17.8174	363	0.229237
27.5133	279.554	0.48157		16.2975	588.828	0.225736		31.7545	179.3	0.282062		21.6531	669.973	0.267213		21.0948	193.112	0.295244		17.873	367	0.231763
27.599	279.397	0.4813		16.3483	585.533	0.224473		31.8534	179.732	0.282742		21.7205	669.825	0.267155		21.1603	191.956	0.293476		17.9287	372	0.23492
27.6846	278.254	0.479332		16.399	591.022	0.226578		31.9523	183.4	0.288512		21.788	672.892	0.268378		21.2259	192.284	0.293978		17.9843	380.538	0.240312
27.7703	279.165	0.480901		16.4498	591.817	0.226882		32.0512	178.5	0.280803		21.8554	672.067	0.268049		21.2914	192.251	0.293927		18.04	384.462	0.24279
27.856	277.947	0.478803		16.5005	597.078	0.228899		32.1501	181.061	0.284832		21.9228	666.982	0.26602		21.357	192.977	0.295038		18.0956	383	0.241867
27.9417	278.583	0.479898		16.5512	588.233	0.225508		32.249	181.161	0.284989		21.9902	671.152	0.267684		21.4226	192.614	0.294482		18.1512	363.308	0.229431
28.0274	278.92	0.48048		16.602	592.539	0.227159		32.3479	179.221	0.281938		22.0576	664.69	0.265106		21.4881	193.43	0.29573		18.2069	369.846	0.23356
28.113	278.112	0.479086		16.6527	593.178	0.227404		32.4468	180.825	0.284461		22.1251	668.652	0.266687		21.5537	192.271	0.293957		18.2625	358.538	0.226419
28.1987	279.207	0.480974		16.7035	595.572	0.228322		32.5457	183.907	0.289309		22.1925	665.495	0.265428		21.6192	192.182	0.293822		18.3182	391.154	0.247016
28.2844	278.598	0.479924		16.7542	595.744	0.228388		32.6446	181.7	0.285837		22.2599	669.713	0.26711		21.6848	192.699	0.294612		18.3738	378.231	0.238855
28.3701	278.445	0.47966		16.8049	591.611	0.226803		32.7435	177.475	0.279191		22.3273	669.62	0.267073		21.7504	192.231	0.293897		18.4295	369.308	0.23322
28.4558	278.178	0.479201		16.8557	590.661	0.226439		32.8425	183.089	0.288023		22.3948	667.611	0.266271		21.8159	192.819	0.294796		18.4851	394.923	0.249396
28.5414	277.49	0.478015		16.9064	591.372	0.226712		32.9414	184.082	0.289585		22.4622	668.903	0.266787		21.8815	192.261	0.293943		18.5408	354.231	0.223699
28.6271	277.155	0.477439		16.9572	589.339	0.225932		33.0403	182.979	0.287849		22.5296	667.354	0.266169		21.947	191.003	0.292019		18.5964	375.923	0.237398
28.7128	277.12	0.477378		17.0079	585.778	0.224567		33.1392	181.568	0.285629		22.597	665.207	0.265313		22.0126	192.178	0.293815		18.6521	358.846	0.226614
28.7985	277.967	0.478838		17.0586	592.583	0.227176		33.2381	178.114	0.280196		22.6645	665.754	0.265531		22.0782	193.182	0.295351		18.7077	377.846	0.238612
28.8842	277.698	0.478374		17.1094	588.828	0.225736		33.337	182.671	0.287365		22.7319	667.082	0.26606		22.1437	191.973	0.293502		18.7634	376.385	0.237689
28.9698	277.779	0.478514		17.1601	588.039	0.225434		33.4359	177.943	0.279927		22.7993	667.014	0.266033		22.2093	191.228	0.292363		18.819	374.231	0.236329
29.0555	277.939	0.478789		17.2109	590.133	0.226237		33.5348	180.043	0.28323		22.8667	668.584	0.266659		22.2748	192.775	0.294729		18.8747	379.538	0.239681
29.1412	278.275	0.479367		17.2616	586.972	0.225025		33.6337	178.129	0.280219		22.9342	667.327	0.266158		22.3404	193.497	0.295832		18.9303	362.385	0.228848
29.2269	277.062	0.477278		17.3123	586.294	0.224765		33.7326	179.025	0.281629		23.0016	662.884	0.264386		22.406	191.872	0.293348		18.986	388	0.245024
29.3126	276.12	0.475655		17.3631	585.222	0.224354		33.8315	179.854	0.282933		23.069	665.33	0.265362		22.4715	192.099	0.293695		19.0416	371.615	0.234677
29.3982	277.207	0.477529		17.4138	587.4	0.225189		33.9304	181.668	0.285787		23.1364	664.362	0.264975		22.5371	191.9	0.29339		19.0973	373.615	0.23594
29.4839	277.162	0.477451		17.4646	583.411	0.22366		34.0294	180.543	0.284017		23.2039	664.006	0.264834		22.6026	192.86	0.294859		19.1529	359.846	0.227245
29.5696	277.407	0.477873		17.5153	587.117	0.22508		34.1283	176.607	0.277826		23.2713	666.731	0.26592		22.6682	192.374	0.294115		19.2086	387.538	0.244733
29.6553	276.508	0.476325		17.566	582.778	0.223417		34.2272	178.857	0.281365		23.3387	664.187	0.264906		22.7338	191.53	0.292826		19.2642	381.923	0.241187
29.741	276.383	0.476108		17.6168	584.767	0.224179		34.3261	178.593	0.280949		23.4061	665.207	0.265313		22.7993	192.637	0.294517		19.3199	368.077	0.232443
29.8266	276.853	0.476918		17.6675	586.261	0.224752		34.425	183.764	0.289085		23.4736	664.593	0.265068		22.8649	193.068	0.295177		19.3755	387	0.244393
29.9123	276.495	0.476302		17.7183	591.517	0.226767		34.5239	178.046	0.28009		23.541	664.881	0.265183		22.9304	191.547	0.292851		19.4312	385.846	0.243664
29.998	276.598	0.476479		17.769	586.967	0.225023		34.6228	180.411	0.283809		23.6084	660.649	0.263495		22.996	193.1	0.295226		19.4868	361.385	0.228217
30.0837	276.577	0.476442		17.8197	585.1	0.224307		34.7217	178.996	0.281584		23.6758	661.681	0.263906		23.0616	191.271	0.292428		19.5424	362.385	0.228848
30.1694	276.407	0.476151		17.8705	584.694	0.224152		34.8206	180.129	0.283365		23.7432	663.193	0.264509		23.1271	191.874	0.293351		19.5981	381.923	0.241187
30.255	275.564	0.474698		17.9212	583.733	0.223783		34.9195	180.457	0.283882		23.8107	660.164	0.263301		23.1927	191.652	0.293011		19.6537	373.769	0.236038
30.3407	275.097	0.473893		17.972	586.444	0.224823		35.0184	179.054	0.281674		23.8781	658.707	0.26272		23.2582	192.257	0.293936		19.7094	390.077	0.246336
30.4264	275.751	0.47502		18.0227	582.589	0.223345		35.1173	179.675	0.282652		23.9455	661.553	0.263855		23.3238	192.213	0.293869		19.765	379.231	0.239487
30.5121	275.126	0.473943		18.0734	585.444	0.224439		35.2162	179.979	0.283129		24.0129	661.176	0.263705		23.3894	192.53	0.294354		19.8207	387.308	0.244587
30.5978	276.191	0.475779		18.1242	583.367	0.223643		35.3152	178.721	0.281152		24.0804	659.83	0.263168		23.4549	192.084	0.293671		19.8763	364.462	0.23016
30.6834	276.526	0.476355		18.1749	589.617	0.226039		35.4141	177.357	0.279005		24.1478	660.847	0.263573		23.5205	192.962	0.295014		19.932	378.462	0.239001
30.7691	274.162	0.472283		18.2257	583.544	0.223711		35.513	181.271	0.285163		24.2152	658.249	0.262538		23.586	192.116	0.29372		19.9876	388.077	0.245073
30.8548	275.842	0.475177		18.2764	583.244	0.223596		35.6119	178.964	0.281534		24.2826	658.529	0.262649		23.6516	192.641	0.294524		20.0433	377.154	0.238175
30.9405	275.073	0.473851		18.3271	586.139	0.224706		35.7108	174.439	0.274415		24.3501	659.836	0.26317		23.7172	193.003	0.295077		20.0989	376.923	0.238029
31.0262	274.527	0.472912		18.3779	582.906	0.223466		35.8097	177.436	0.279129		24.4175	654.839	0.261177		23.7827	191.78	0.293207		20.1546	353.923	0.223505
31.1118	275.137	0.473963		18.4286	586.678	0.224912		35.9086	180.357	0.283725		24.4849	658.462	0.262622		23.8483	192.269	0.293955		20.2102	374.615	0.236572
31.1975	274.714	0.473233		18.4794	584.211	0.223966		36.0075	177.046	0.278517		24.5523	656.86	0.261984		23.9138	191.682	0.293058		20.2659	377.385	0.238321
31.2832	274.787	0.473359		18.5301	577.2	0.221279		36.1064	178.386	0.280623		24.6198	659.029	0.262849		23.9794	192.454	0.294238		20.3215	375.923	0.237398
31.3689	275.065	0.473838		18.5808	585.756	0.224559		36.2053	180.114	0.283343		24.6872	656.278	0.261751		24.045	192.067	0.293646		20.3772	378.538	0.239049
31.4546	274.1	0.472176		18.6316	587.022	0.225044		36.3042	174.207	0.27405		24.7546	656.093	0.261677		24.1105	192.19	0.293834		20.4328	367.231	0.231909
31.5402	274.214	0.472373		18.6823	588.406	0.225574		36.4031	176.739	0.278033		24.822	657.216	0.262125		24.1761	191.48	0.292749		20.4885	368.615	0.232783
31.6259	274.384	0.472664		18.7331	583.117	0.223547		36.5021	179.171	0.281859		24.8895	655.584	0.261474		24.2416	191.935	0.293444		20.5441	386.154	0.243859
31.7116	274.647	0.473117		18.7838	579.678	0.222229		36.601	179.139	0.281809		24.9569	657.641	0.262295		24.3072	191.287	0.292454		20.5998	388.231	0.24517
31.7973	274.893	0.473542		18.8345	583.672	0.22376		36.6999	176.793	0.278118		25.0243	658.447	0.262616		24.3728	192.521	0.294341		20.6554	365.462	0.230791
31.883	274.508	0.472878		18.8853	585.317	0.22439		36.7988	177.593	0.279376		25.0917	658.129	0.26249		24.4383	191.761	0.293179		20.7111	356	0.224816
31.9686	274.797	0.473377		18.936	581.733	0.223017		36.8977	178.632	0.281011		25.1592	657.032	0.262052		24.5039	191.412	0.292644		20.7667	386.846	0.244296
32.0543	274.192	0.472335		18.9868	580.856	0.22268		36.9966	173.918	0.273595		25.2266	656.228	0.261731		24.5694	190.754	0.291638		20.8224	398.923	0.251922
32.14	274.124	0.472217		19.0375	583.1	0.223541		37.0955	175.821	0.27659		25.294	653.684	0.260717		24.635	191.992	0.293532		20.878	369.308	0.23322
32.2257	273.566	0.471256		19.0882	578.228	0.221673		37.1944	172.879	0.27196		25.3614	654.845	0.26118		24.7006	191.909	0.293404		20.9336	359.923	0.227294
32.3114	273.239	0.470693		19.139	584.411	0.224043		37.2933	174.239	0.274101		25.4288	654.799	0.261162		24.7661	191.457	0.292714		20.9893	358.462	0.226371
32.397	274.386	0.472669		19.1897	572.567	0.219502		37.3922	173.386	0.272758		25.4963	655.812	0.261565		24.8317	191.173	0.29228		21.0449	366.308	0.231326
32.4827	273.007	0.470293		19.2405	578.772	0.221881		37.4911	175.471	0.276039		25.5637	654.143	0.2609		24.8972	190.629	0.291448		21.1006	378.692	0.239147
32.5684	273.85	0.471746		19.2912	580.956	0.222718		37.59	174.575	0.274629		25.6311	651.517	0.259852		24.9628	190.979	0.291982		21.1562	387.615	0.244782
32.6541	274.677	0.473169		19.3419	584.156	0.223945		37.6889	177.025	0.278483		25.6985	656.036	0.261655		25.0284	191.363	0.29257		21.2119	372.077	0.234969
32.7398	273.338	0.470864		19.3927	580.5	0.222544		37.7879	176.675	0.277932		25.766	656.518	0.261847		25.0939	191.412	0.292644		21.2675	361.615	0.228362
32.8254	273.716	0.471514		19.4434	574.633	0.220295		37.8868	172.107	0.270746		25.8334	655.96	0.261625		25.1595	192.243	0.293915		21.3232	388.462	0.245316
32.9111	273.172	0.470577		19.4942	579.244	0.222062		37.9857	172.746	0.271752		25.9008	654.523	0.261051		25.225	191.274	0.292433		21.3788	364.154	0.229965
32.9968	273.196	0.470618		19.5449	581.772	0.223032		38.0846	176.2	0.277185		25.9682	653.708	0.260726		25.2906	191.173	0.29228		21.4345	390.769	0.246773
33.0825	273.36	0.4709		19.5956	577.744	0.221487		38.1835	175.4	0.275927		26.0357	652.681	0.260317		25.3562	190.544	0.291318		21.4901	359.385	0.226954
33.1682	272.339	0.469143		19.6464	580.228	0.222439		38.2824	176.929	0.278331		26.1031	652.781	0.260357		25.4217	190.518	0.291278		21.5458	365.154	0.230597
33.2538	273.958	0.471932		19.6971	579.117	0.222013		38.3813	173.957	0.273657		26.1705	653.731	0.260736		25.4873	191.497	0.292774		21.6014	372	0.23492
33.3395	273.003	0.470286		19.7479	577.117	0.221247		38.4802	176.443	0.277567		26.2379	650.799	0.259566		25.5528	191.739	0.293144		21.6571	375.538	0.237155
33.4252	271.476	0.467655		19.7986	581.272	0.22284		38.5791	173.764	0.273353		26.3054	652.239	0.26014		25.6184	191.792	0.293225		21.7127	363.538	0.229577
33.5109	272.302	0.469079		19.8493	576.306	0.220936		38.678	173.211	0.272483		26.3728	651.512	0.259851		25.684	191.266	0.292421		21.7684	371.692	0.234726
33.5966	272.617	0.469622		19.9001	580.233	0.222442		38.7769	171.196	0.269314		26.4402	648.789	0.258764		25.7495	191.802	0.293241		21.824	371.615	0.234677
33.6822	272.288	0.469054		19.9508	581.244	0.222829		38.8758	172.482	0.271336		26.5076	652.172	0.260114		25.8151	190.842	0.291773		21.8797	379.462	0.239632
33.7679	271.306	0.467362		20.0016	573.161	0.21973		38.9748	171.607	0.26996		26.5751	653.673	0.260712		25.8806	190.236	0.290846		21.9353	355.077	0.224233
33.8536	271.979	0.468522		20.0523	574.617	0.220288		39.0737	173.532	0.272988		26.6425	650.743	0.259544		25.9462	190.599	0.291401		21.991	374.462	0.236475
33.9393	272.252	0.468992		20.103	576.528	0.221021		39.1726	171.711	0.270123		26.7099	649.942	0.259224		26.0118	190.371	0.291053		22.0466	389.154	0.245753
34.025	271.828	0.468262		20.1538	577.283	0.221311		39.2715	170.646	0.268449		26.7773	647.995	0.258448		26.0773	191.099	0.292166		22.1023	358.154	0.226176
34.1106	271.798	0.46821		20.2045	579.872	0.222303		39.3704	173.461	0.272876		26.8448	649.761	0.259152		26.1429	191.269	0.292426		22.1579	375.308	0.237009
34.1963	272.74	0.469832		20.2553	578.794	0.22189		39.4693	172.086	0.270713		26.9122	648.771	0.258757		26.2084	190.596	0.291397		22.2136	366.769	0.231617
34.282	272.275	0.469031		20.306	575.4	0.220589		39.5682	177.893	0.279848		26.9796	650.023	0.259257		26.274	190.977	0.29198		22.2692	361.538	0.228314
34.3677	271.771	0.468165		20.3567	572.783	0.219585		39.6671	175.625	0.27628		27.047	648.436	0.258624		26.3396	190.729	0.291601		22.3248	359.538	0.227051
34.4534	271.02	0.466871		20.4075	571.128	0.218951		39.766	173.554	0.273022		27.1144	648.857	0.258792		26.4051	190.495	0.291243		22.3805	365.308	0.230694
34.539	270.629	0.466196		20.4582	576.133	0.22087		39.8649	172.871	0.271949		27.1819	647.003	0.258052		26.4707	191.497	0.292774		22.4361	378.385	0.238952
34.6247	271.391	0.467509		20.509	575.272	0.22054		39.9638	173.761	0.273348		27.2493	648.093	0.258487		26.5362	190.941	0.291924		22.4918	388.462	0.245316
34.7104	272.181	0.46887		20.5597	570.611	0.218753		40.0627	174.507	0.274522		27.3167	647.222	0.258139		26.6018	191.489	0.292763		22.5474	389.615	0.246045
34.7961	270.892	0.46665		20.6104	573.956	0.220035		40.1616	172.943	0.272061		27.3841	648	0.25845		26.6674	191.634	0.292984		22.6031	356.077	0.224865
34.8818	271.412	0.467545		20.6612	581.872	0.22307		40.2606	173.139	0.27237		27.4516	645.904	0.257614		26.7329	192.24	0.293911		22.6587	381	0.240604
34.9674	270.69	0.466302		20.7119	573.044	0.219686		40.3595	176.104	0.277033		27.519	648.538	0.258664		26.7985	191.439	0.292686		22.7144	379.923	0.239924
35.0531	270.101	0.465287		20.7627	576.717	0.221093		40.4584	172.35	0.271129		27.5864	648.737	0.258744		26.864	191.277	0.292438		22.77	387.615	0.244782
35.1388	269.936	0.465003		20.8134	572.922	0.219639		40.5573	173.043	0.272218		27.6538	649.252	0.258949		26.9296	191.415	0.292649		22.8257	388.846	0.245559
35.2245	270.921	0.4667		20.8641	571.461	0.219079		40.6562	172.636	0.271578		27.7213	648.764	0.258755		26.9952	191.529	0.292823		22.8813	380.538	0.240312
35.3102	270.091	0.46527		20.9149	574.439	0.22022		40.7551	171.357	0.269567		27.7887	642.304	0.256178		27.0607	192.014	0.293564		22.937	380	0.239972
35.3958	270.962	0.46677		20.9656	576.789	0.221121		40.854	173.129	0.272353		27.8561	647.503	0.258252		27.1263	192.257	0.293936		22.9926	349.462	0.220687
35.4815	271.209	0.467196		21.0164	573.567	0.219886		40.9529	173.914	0.273589		27.9235	645.755	0.257554		27.1918	190.822	0.291743		23.0483	365	0.2305
35.5672	269.426	0.464124		21.0671	575.778	0.220733		41.0518	174.836	0.275039		27.991	644.166	0.25692		27.2574	191.389	0.292609		23.1039	378.923	0.239292
35.6529	269.559	0.464353		21.1178	574.972	0.220425		41.1507	171.361	0.269572		28.0584	642.57	0.256284		27.323	190.515	0.291273		23.1596	371.538	0.234629
35.7386	270.175	0.465415		21.1686	572.961	0.219654		41.2496	173.904	0.273572		28.1258	645.044	0.257271		27.3885	191.029	0.292059		23.2152	379.154	0.239438
35.8242	269.645	0.464501		21.2193	574.206	0.220131		41.3485	171.511	0.269808		28.1932	642.729	0.256348		27.4541	192.018	0.293571		23.2709	369.385	0.233269
35.9099	270.288	0.465609		21.2701	569.617	0.218371		41.4475	170.789	0.268673		28.2607	642.006	0.256059		27.5196	192.533	0.294359		23.3265	373.615	0.23594
35.9956	270.709	0.466334		21.3208	572.889	0.219626		41.5464	172.589	0.271505		28.3281	641.962	0.256042		27.5852	191.167	0.29227		23.3822	372.462	0.235212
36.0813	269.258	0.463834		21.3715	572.661	0.219539		41.6453	174.925	0.275179		28.3955	645.337	0.257388		27.6508	191.391	0.292612		23.4378	382.538	0.241575
36.167	269.244	0.463812		21.4223	569.017	0.218141		41.7442	172.814	0.271859		28.4629	643.708	0.256738		27.7163	191.027	0.292056		23.4935	369.538	0.233366
36.2526	270.17	0.465406		21.473	570.333	0.218646		41.8431	170.15	0.267668		28.5304	644.225	0.256944		27.7819	190.47	0.291204		23.5491	377.538	0.238418
36.3383	269.053	0.463482		21.5238	572.078	0.219315		41.942	171.954	0.270505		28.5978	644.521	0.257062		27.8474	191.351	0.292551		23.6048	381.462	0.240895
36.424	270.217	0.465487		21.5745	568.15	0.217809		42.0409	173.486	0.272915		28.6652	642.725	0.256346		27.913	191.26	0.292412		23.6604	364.308	0.230063
36.5097	269.321	0.463943		21.6252	575.289	0.220546		42.1398	169.921	0.267308		28.7326	640.947	0.255637		27.9786	191.881	0.293362		23.716	364.846	0.230403
36.5954	269.031	0.463444		21.676	570.411	0.218676		42.2387	169.668	0.266909		28.8	643.09	0.256491		28.0441	191.422	0.292661		23.7717	373.769	0.236038
36.681	268.244	0.462087		21.7267	574.444	0.220222		42.3376	172.961	0.272089		28.8675	643.442	0.256632		28.1097	190.356	0.291029		23.8273	384.462	0.24279
36.7667	269.293	0.463895		21.7775	572.656	0.219536		42.4365	172.471	0.27132		28.9349	642.802	0.256377		28.1752	192.454	0.294238		23.883	370.308	0.233852
36.8524	268.092	0.461826		21.8282	573.356	0.219805		42.5354	168.925	0.265741		29.0023	640.786	0.255572		28.2408	190.471	0.291206		23.9386	365.154	0.230597
36.9381	268.74	0.462943		21.8789	574.878	0.220388		42.6343	169.993	0.26742		29.0697	642.106	0.256099		28.3064	190.895	0.291854		23.9943	373.615	0.23594
37.0238	267.787	0.4613		21.9297	572.233	0.219375		42.7333	172.432	0.271258		29.1372	639.57	0.255087		28.3719	190.536	0.291306		24.0499	367.231	0.231909
37.1094	268.682	0.462843		21.9804	569.422	0.218297		42.8322	169.986	0.267409		29.2046	639.733	0.255152		28.4375	191.471	0.292735		24.1056	375.308	0.237009
37.1951	267.116	0.460145		22.0312	568.044	0.217769		42.9311	170.086	0.267566		29.272	641.65	0.255917		28.503	191.231	0.292368		24.1612	379.769	0.239827
37.2808	268.641	0.462772		22.0819	575.233	0.220525		43.03	170.807	0.268701		29.3394	640.386	0.255413		28.5686	191.903	0.293395		24.2169	389.615	0.246045
37.3665	267.725	0.461193		22.1326	569.344	0.218267		43.1289	169.096	0.26601		29.4069	636.688	0.253938		28.6342	191.549	0.292853		24.2725	381.692	0.241041
37.4522	267.675	0.461108		22.1834	571.033	0.218915		43.2278	169.586	0.26678		29.4743	639.951	0.25524		28.6997	191.616	0.292956		24.3282	370.385	0.2339
37.5378	267.806	0.461334		22.2341	567.667	0.217624		43.3267	170.893	0.268836		29.5417	639.93	0.255231		28.7653	190.789	0.291692		24.3838	365.077	0.230548
37.6235	267.92	0.46153		22.2849	565.756	0.216891		43.4256	169.896	0.267269		29.6091	638.644	0.254718		28.8308	191.119	0.292196		24.4395	371.462	0.23458
37.7092	268.665	0.462814		22.3356	565.906	0.216949		43.5245	172.575	0.271482		29.6766	639.429	0.255031		28.8964	190.916	0.291887		24.4951	382.308	0.24143
37.7949	267.811	0.461343		22.3863	568.306	0.217869		43.6234	170.396	0.268055		29.744	640.46	0.255443		28.962	191.404	0.292633		24.5508	376.077	0.237495
37.8806	268.729	0.462924		22.4371	565.394	0.216753		43.7223	172.296	0.271044		29.8114	638.795	0.254778		29.0275	190.91	0.291878		24.6064	375.615	0.237203
37.9662	268.524	0.462571		22.4878	564.089	0.216252		43.8212	170.543	0.268286		29.8788	637.046	0.254081		29.0931	191.074	0.292129		24.6621	368.308	0.232589
38.0519	268.842	0.463119		22.5386	570.217	0.218601		43.9202	169.321	0.266364		29.9463	636.853	0.254004		29.1586	189.591	0.289861		24.7177	385.462	0.243421
38.1376	267.905	0.461505		22.5893	567.667	0.217624		44.0191	174.593	0.274657		30.0137	633.726	0.252757		29.2242	190.997	0.29201		24.7734	361.538	0.228314
38.2233	268.251	0.4621		22.64	564.872	0.216553		44.118	167.575	0.263617		30.0811	639.878	0.255211		29.2898	190.807	0.29172		24.829	367.308	0.231957
38.309	268.434	0.462415		22.6908	569.722	0.218412		44.2169	173.275	0.272584		30.1485	638.138	0.254516		29.3553	190.728	0.291599		24.8847	395.385	0.249688
38.3946	267.377	0.460595		22.7415	570.2	0.218595		44.3158	168.043	0.264353		30.216	634.743	0.253162		29.4209	191.758	0.293174		24.9403	381.462	0.240895
38.4803	267.248	0.460372		22.7923	565.072	0.216629		44.4147	173.486	0.272915		30.2834	634.202	0.252947		29.4864	190.328	0.290988		24.996	359.308	0.226905
38.566	267.413	0.460656		22.843	567.178	0.217436		44.5136	168.404	0.26492		30.3508	636.061	0.253688		29.552	190.328	0.290988		25.0516	375.923	0.237398
38.6517	268.391	0.462342		22.8937	567.767	0.217662		44.6125	170.779	0.268656		30.4182	634.076	0.252896		29.6176	191.24	0.292382		25.1072	380	0.239972
38.7374	267.156	0.460214		22.9445	566.933	0.217343		44.7114	172.721	0.271713		30.4856	639.094	0.254898		29.6831	191.24	0.292382		25.1629	368.231	0.23254
38.823	267.098	0.460115		22.9952	566.411	0.217143		44.8103	172.254	0.270977		30.5531	634.307	0.252988		29.7487	191.198	0.292317		25.2185	382.308	0.24143
38.9087	266.47	0.459033		23.046	567.5	0.21756		44.9092	172.329	0.271095		30.6205	634.318	0.252993		29.8142	189.226	0.289303		25.2742	367.692	0.2322
38.9944	266.976	0.459904		23.0967	565.244	0.216695		45.0081	168.261	0.264696		30.6879	632.939	0.252443		29.8798	190.951	0.29194		25.3298	350.154	0.221124
39.0801	266.103	0.4584		23.1474	565.578	0.216823		45.107	171.668	0.270055		30.7553	635.365	0.25341		29.9454	189.953	0.290414		25.3855	383.769	0.242353
39.1658	267.44	0.460703		23.1982	564.772	0.216514		45.206	171.089	0.269145		30.8228	634.357	0.253008		30.0109	189.9	0.290332		25.4411	383.846	0.242401
39.2514	267.678	0.461112		23.2489	566.25	0.217081		45.3049	167.521	0.263533		30.8902	634.739	0.253161		30.0765	191.006	0.292024		25.4968	385.923	0.243713
39.3371	266.273	0.458692		23.2997	566.678	0.217245		45.4038	170.643	0.268443		30.9576	634.616	0.253111		30.142	189.538	0.289779		25.5524	359.538	0.227051
39.4228	266.96	0.459877		23.3504	567.261	0.217468		45.5027	170.714	0.268555		31.025	634.486	0.25306		30.2076	190.884	0.291838		25.6081	360.846	0.227877
39.5085	265.448	0.457272		23.4011	565.667	0.216857		45.6016	170.339	0.267965		31.0925	632.983	0.25246		30.2732	190.687	0.291536		25.6637	370.308	0.233852
39.5942	267.709	0.461166		23.4519	563.194	0.215909		45.7005	170.986	0.268982		31.1599	635.064	0.25329		30.3387	191.087	0.292147		25.7194	367.615	0.232151
39.6798	267.147	0.460198		23.5026	565.389	0.216751		45.7994	169.664	0.266904		31.2273	632.593	0.252305		30.4043	190.381	0.291069		25.775	371.846	0.234823
39.7655	265.974	0.458178		23.5534	564.633	0.216461		45.8983	167.986	0.264263		31.2947	634.774	0.253174		30.4698	191.71	0.2931		25.8307	360.308	0.227537
39.8512	265.826	0.457923		23.6041	566.056	0.217006		45.9972	167.736	0.26387		31.3622	634.138	0.252921		30.5354	190.643	0.291469		25.8863	369.692	0.233463
39.9369	266.446	0.458992		23.6548	564.6	0.216448		46.0961	169.946	0.267347		31.4296	633.365	0.252613		30.601	190.837	0.291766		25.942	378.462	0.239001
40.0226	266.461	0.459017		23.7056	561.272	0.215173		46.195	171.011	0.269022		31.497	634.488	0.253061		30.6665	191.976	0.293506		25.9976	366.538	0.231471
40.1082	266.342	0.458811		23.7563	566.383	0.217132		46.2939	171.307	0.269488		31.5644	637.327	0.254193		30.7321	191.246	0.292391		26.0533	359.154	0.226808
40.1939	266.113	0.458418		23.8071	564.494	0.216408		46.3929	170.382	0.268033		31.6319	631.231	0.251762		30.7976	191.155	0.292252		26.1089	368.385	0.232637
40.2796	265.615	0.457559		23.8578	561.089	0.215102		46.4918	167.914	0.264151		31.6993	632.398	0.252227		30.8632	190.774	0.291668		26.1646	361.308	0.228168
40.3653	265.383	0.457159		23.9085	565.794	0.216906		46.5907	168.6	0.265229		31.7667	630.327	0.251401		30.9288	191.202	0.292324		26.2202	362.846	0.22914
40.451	264.057	0.454875		23.9593	563.217	0.215918		46.6896	169.186	0.266151		31.8341	632.953	0.252448		30.9943	190.664	0.291501		26.2759	354.538	0.223893
40.5366	265.132	0.456727		24.01	562.578	0.215673		46.7885	170.793	0.268679		31.9016	631.187	0.251744		31.0599	189.676	0.289991		26.3315	356.231	0.224962
40.6223	264.576	0.455769		24.0608	563.261	0.215935		46.8874	169.404	0.266493		31.969	628.043	0.25049		31.1254	189.954	0.290416		26.3872	361.846	0.228508
40.708	264.821	0.456192		24.1115	561.122	0.215115		46.9863	165.636	0.260566		32.0364	628.916	0.250838		31.191	190.564	0.291348		26.4428	355.385	0.224428
40.7937	264.311	0.455313		24.1622	562.111	0.215494		47.0852	168.954	0.265785		32.1038	631.462	0.251854		31.2566	190.948	0.291936		26.4984	361.308	0.228168
40.8794	263.942	0.454678		24.213	560.933	0.215043		47.1841	169.204	0.266179		32.1712	632.412	0.252233		31.3221	190.973	0.291973		26.5541	370.308	0.233852
40.965	265.49	0.457344		24.2637	566.7	0.217253		47.283	165.754	0.260751		32.2387	627.997	0.250472		31.3877	190.491	0.291236		26.6097	355.538	0.224525
41.0507	263.837	0.454496		24.3145	559.65	0.214551		47.3819	168.307	0.264769		32.3061	627.932	0.250446		31.4532	190.068	0.29059		26.6654	365	0.2305
41.1364	264.523	0.455677		24.3652	563.633	0.216078		47.4808	169.461	0.266583		32.3735	629.395	0.251029		31.5188	190.245	0.29086		26.721	371.846	0.234823
41.2221	264.543	0.455713		24.4159	563.033	0.215848		47.5797	168.518	0.2651		32.4409	628.682	0.250745		31.5844	192.301	0.294004		26.7767	357.692	0.225885
41.3078	264.363	0.455403		24.4667	562.578	0.215673		47.6787	167.814	0.263993		32.5084	630.707	0.251552		31.6499	190.957	0.29195		26.8323	384.385	0.242741
41.3934	264.346	0.455374		24.5174	559.722	0.214578		47.7776	168.504	0.265078		32.5758	628.087	0.250507		31.7155	190.815	0.291731		26.888	356.538	0.225156
41.4791	264.219	0.455154		24.5682	561.678	0.215328		47.8765	166.386	0.261746		32.6432	626.79	0.24999		31.781	190.805	0.291717		26.9436	356	0.224816
41.5648	264.537	0.455702		24.6189	558.606	0.21415		47.9754	170.646	0.268449		32.7106	626.55	0.249895		31.8466	192.029	0.293588		26.9993	383.154	0.241964
41.6505	264.827	0.456202		24.6696	559.672	0.214559		48.0743	167.936	0.264184		32.7781	627.363	0.250219		31.9122	191.047	0.292087		27.0549	362.385	0.228848
41.7362	263.884	0.454577		24.7204	557.406	0.21369		48.1732	168.954	0.265785		32.8455	626.384	0.249829		31.9777	190.126	0.290679		27.1106	362.385	0.228848
41.8218	264.489	0.455619		24.7711	561.528	0.21527		48.2721	167.75	0.263892		32.9129	625.485	0.24947		32.0433	190.287	0.290925		27.1662	369.077	0.233074
41.9075	263.787	0.454411		24.8219	562.717	0.215726		48.371	168.196	0.264594		32.9803	625.904	0.249637		32.1088	190.397	0.291092		27.2219	369.077	0.233074
41.9932	264.703	0.455989		24.8726	562.55	0.215662		48.4699	167.521	0.263533		33.0478	626.331	0.249807		32.1744	190.34	0.291006		27.2775	369.077	0.233074
42.0789	264.051	0.454866		24.9233	558.978	0.214293		48.5688	166.718	0.262268		33.1152	624.933	0.24925		32.24	190.486	0.291229		27.3332	380.385	0.240215
42.1646	264.72	0.456018		24.9741	559.65	0.214551		48.6677	168.675	0.265347		33.1826	626.068	0.249703		32.3055	191.386	0.292605		27.3888	375.154	0.236912
42.2502	264.102	0.454953		25.0248	557.506	0.213728		48.7666	167.836	0.264027		33.25	625.149	0.249336		32.3711	189.897	0.290328		27.4445	361	0.227974
42.3359	264.098	0.454947		25.0756	557.339	0.213665		48.8656	165.346	0.260111		33.3175	624.818	0.249204		32.4366	190.688	0.291538		27.5001	363.769	0.229723
42.4216	265.221	0.45688		25.1263	559.15	0.214359		48.9645	166.539	0.261988		33.3849	626.219	0.249763		32.5022	190.102	0.290641		27.5558	348.846	0.220299
42.5073	264.253	0.455214		25.177	555.35	0.212902		49.0634	169.1	0.266016		33.4523	624.973	0.249265		32.5678	190.008	0.290497		27.6114	367.462	0.232054
42.593	263.944	0.454681		25.2278	557.089	0.213569		49.1623	170.304	0.267909		33.5197	623.365	0.248624		32.6333	189.676	0.289991		27.6671	377.462	0.238369
42.6786	262.729	0.452588		25.2785	560.144	0.21474		49.2612	168.186	0.264578		33.5872	625.65	0.249536		32.6989	190.02	0.290516		27.7227	370.308	0.233852
42.7643	263.852	0.454522		25.3293	560.222	0.21477		49.3601	166.982	0.262684		33.6546	626.474	0.249864		32.7644	191.251	0.292398		27.7784	385.923	0.243713

## Sheet: Fig 3B
CAHS3-deltaCtail
Experiment #	1	2	3	4	5	total	(%)
fibrils	17	12	13	9	12	63	100
granules	0	0	0	0	0	0	0
dispersed	0	0	0	0	0	0	0
CAHS3-deltaCR2-C
Experiment #	1	2	3	4	5	6	7	8	9	10	11	12	13	14	15	total	(%)
fibrils	0	0	0	0	0	0	0	0	0	0	0	0	0	0	0	0	0
granules	16	6	11	11	13	15	17	10	13	14	11	16	13	13	8	187	74.502
dispersed	8	4	7	7	5	0	4	12	2	1	4	1	4	1	4	64	25.498
CAHS3-deltaN-M2
Experiment #	1	2	3	4	5	6	7	8	9	10	11	12	13	14	15	total	(%)
fibrils	8	4	8	7	11	1	4	9	1	4	5	14	7	4	7	94	50.2674
granules	0	0	4	1	1	2	1	0	6	4	3	5	1	5	1	34	18.1818
dispersed	7	8	2	2	8	10	8	0	0	3	1	4	0	5	1	59	31.5508
CAHS3-deltaN-M3
Experiment #	1	2	3	4	5	6	7	8	9	10	11	12	13	14	15	total	(%)
fibrils	0	0	0	0	0	0	0	0	0	0	0	0	0	0	0	0	0
granules	10	19	16	12	18	18	17	21	20	15	21	15	15	14	22	253	85.1852
dispersed	7	1	0	1	1	4	2	10	1	2	3	3	3	4	2	44	14.8148
CAHS3-min
Experiment #	1	2	3	4	5	6	7	8	9	10	11	12	13	14	15	total	(%)
fibrils	13	11	6	11	10	11	3	10	11	5	6	6	6	9	10	128	58.7156
granules	0	0	0	0	0	0	6	1	0	2	0	2	5	2	0	18	8.25688
dispersed	1	2	2	5	6	6	3	2	6	2	10	3	1	7	16	72	33.0275

## Sheet: Fig. 3C-Coils
CAHS3					CAHS3-L207P					CAHS3-L236P
residue #	amino acid	coiled_coil score			residue #	amino acid	coiled_coil score			residue #	amino acid	coiled_coil score
1	M	0			1	M	0			1	M	0
2	S	0			2	S	0			2	S	0
3	S	0			3	S	0			3	S	0
4	R	0			4	R	0			4	R	0
5	Q	0			5	Q	0			5	Q	0
6	N	0			6	N	0			6	N	0
7	Q	0			7	Q	0			7	Q	0
8	Q	0			8	Q	0			8	Q	0
9	S	0			9	S	0			9	S	0
10	S	0			10	S	0			10	S	0
11	S	0			11	S	0			11	S	0
12	Q	0			12	Q	0			12	Q	0
13	H	0			13	H	0			13	H	0
14	S	0			14	S	0			14	S	0
15	S	0			15	S	0			15	S	0
16	S	0			16	S	0			16	S	0
17	S	0			17	S	0			17	S	0
18	Q	0			18	Q	0			18	Q	0
19	Q	0			19	Q	0			19	Q	0
20	G	0			20	G	0			20	G	0
21	G	0			21	G	0			21	G	0
22	Q	0			22	Q	0			22	Q	0
23	G	0			23	G	0			23	G	0
24	G	0			24	G	0			24	G	0
25	Q	0			25	Q	0			25	Q	0
26	G	0			26	G	0			26	G	0
27	V	0			27	V	0			27	V	0
28	Q	0			28	Q	0			28	Q	0
29	G	0			29	G	0			29	G	0
30	S	0			30	S	0			30	S	0
31	S	0			31	S	0			31	S	0
32	S	0			32	S	0			32	S	0
33	Y	0			33	Y	0			33	Y	0
34	S	0			34	S	0			34	S	0
35	R	0			35	R	0			35	R	0
36	T	0			36	T	0			36	T	0
37	E	0			37	E	0			37	E	0
38	V	0			38	V	0			38	V	0
39	H	0			39	H	0			39	H	0
40	T	0			40	T	0			40	T	0
41	S	0			41	S	0			41	S	0
42	S	0			42	S	0			42	S	0
43	G	0			43	G	0			43	G	0
44	G	0			44	G	0			44	G	0
45	P	0			45	P	0			45	P	0
46	T	0			46	T	0			46	T	0
47	I	0			47	I	0			47	I	0
48	G	0			48	G	0			48	G	0
49	G	0			49	G	0			49	G	0
50	A	0			50	A	0			50	A	0
51	Q	0			51	Q	0			51	Q	0
52	R	0			52	R	0			52	R	0
53	T	0			53	T	0			53	T	0
54	V	0			54	V	0			54	V	0
55	P	0			55	P	0			55	P	0
56	V	0			56	V	0			56	V	0
57	P	0			57	P	0			57	P	0
58	P	0			58	P	0			58	P	0
59	G	0			59	G	0			59	G	0
60	S	0			60	S	0			60	S	0
61	H	0			61	H	0			61	H	0
62	S	0			62	S	0			62	S	0
63	E	0			63	E	0			63	E	0
64	V	0			64	V	0			64	V	0
65	H	0			65	H	0			65	H	0
66	E	0			66	E	0			66	E	0
67	E	0			67	E	0			67	E	0
68	R	0			68	R	0			68	R	0
69	E	0			69	E	0			69	E	0
70	V	0			70	V	0			70	V	0
71	I	0			71	I	0			71	I	0
72	K	0			72	K	0			72	K	0
73	H	0			73	H	0			73	H	0
74	G	0			74	G	0			74	G	0
75	T	0			75	T	0			75	T	0
76	K	0			76	K	0			76	K	0
77	T	0			77	T	0			77	T	0
78	E	0			78	E	0			78	E	0
79	S	0			79	S	0			79	S	0
80	E	0			80	E	0			80	E	0
81	T	0			81	T	0			81	T	0
82	H	0			82	H	0			82	H	0
83	V	0			83	V	0			83	V	0
84	V	0			84	V	0			84	V	0
85	T	0			85	T	0			85	T	0
86	V	0			86	V	0			86	V	0
87	P	0			87	P	0			87	P	0
88	V	0			88	V	0			88	V	0
89	T	0			89	T	0			89	T	0
90	T	0			90	T	0			90	T	0
91	F	0			91	F	0			91	F	0
92	G	0			92	G	0			92	G	0
93	S	0			93	S	0			93	S	0
94	T	0			94	T	0			94	T	0
95	N	0			95	N	0			95	N	0
96	M	0			96	M	0			96	M	0
97	E	0			97	E	0			97	E	0
98	S	0			98	S	0			98	S	0
99	V	0			99	V	0			99	V	0
100	R	0			100	R	0			100	R	0
101	T	0			101	T	0			101	T	0
102	G	0			102	G	0			102	G	0
103	F	0			103	F	0			103	F	0
104	T	0			104	T	0			104	T	0
105	V	0			105	V	0			105	V	0
106	T	0			106	T	0			106	T	0
107	Q	0			107	Q	0			107	Q	0
108	D	0			108	D	0			108	D	0
109	K	0			109	K	0			109	K	0
110	N	0			110	N	0			110	N	0
111	L	0			111	L	0			111	L	0
112	T	0			112	T	0			112	T	0
113	V	0			113	V	0			113	V	0
114	A	0			114	A	0			114	A	0
115	A	0			115	A	0			115	A	0
116	P	0			116	P	0			116	P	0
117	N	0			117	N	0			117	N	0
118	I	0			118	I	0			118	I	0
119	A	0			119	A	0			119	A	0
120	A	0			120	A	0			120	A	0
121	P	0			121	P	0			121	P	0
122	I	0			122	I	0			122	I	0
123	H	0			123	H	0			123	H	0
124	S	0			124	S	0			124	S	0
125	N	0			125	N	0			125	N	0
126	L	0			126	L	0			126	L	0
127	D	0			127	D	0			127	D	0
128	L	0			128	L	0			128	L	0
129	N	0			129	N	0			129	N	0
130	L	0			130	L	0			130	L	0
131	G	0			131	G	0			131	G	0
132	G	0			132	G	0			132	G	0
133	G	0			133	G	0			133	G	0
134	A	0			134	A	0			134	A	0
135	R	0			135	R	0			135	R	0
136	A	0			136	A	0			136	A	0
137	E	0			137	E	0			137	E	0
138	I	0			138	I	0			138	I	0
139	T	0			139	T	0			139	T	0
140	A	0			140	A	0			140	A	0
141	G	0			141	G	0			141	G	0
142	T	0			142	T	0			142	T	0
143	T	0			143	T	0			143	T	0
144	V	0			144	V	0			144	V	0
145	D	0			145	D	0			145	D	0
146	L	0			146	L	0			146	L	0
147	S	0			147	S	0			147	S	0
148	K	0			148	K	0			148	K	0
149	I	0			149	I	0			149	I	0
150	Q	0			150	Q	0			150	Q	0
151	R	0			151	R	0			151	R	0
152	K	0			152	K	0			152	K	0
153	D	0			153	D	0			153	D	0
154	L	0			154	L	0			154	L	0
155	G	0			155	G	0			155	G	0
156	P	0			156	P	0			156	P	0
157	E	0			157	E	0			157	E	0
158	E	0			158	E	0			158	E	0
159	Y	0.003			159	Y	0.003			159	Y	0.003
160	A	0.003			160	A	0.003			160	A	0.003
161	R	0.003			161	R	0.003			161	R	0.003
162	Y	0.003			162	Y	0.003			162	Y	0.003
163	K	0.003			163	K	0.003			163	K	0.003
164	A	0.003			164	A	0.003			164	A	0.003
165	K	0.003			165	K	0.003			165	K	0.003
166	V	0.003			166	V	0.003			166	V	0.003
167	E	0.006			167	E	0.006			167	E	0.006
168	Q	0.006			168	Q	0.006			168	Q	0.006
169	L	0.006			169	L	0.006			169	L	0.006
170	A	0.006			170	A	0.006			170	A	0.006
171	R	0.006			171	R	0.006			171	R	0.006
172	Q	0.006			172	Q	0.006			172	Q	0.006
173	D	0.006			173	D	0.006			173	D	0.006
174	E	0.062			174	E	0.062			174	E	0.062
175	Q	0.062			175	Q	0.062			175	Q	0.062
176	D	0.062			176	D	0.062			176	D	0.062
177	A	0.062			177	A	0.062			177	A	0.062
178	G	0.062			178	G	0.062			178	G	0.062
179	M	0.062			179	M	0.062			179	M	0.062
180	R	0.062			180	R	0.062			180	R	0.062
181	A	0.062			181	A	0.062			181	A	0.062
182	A	0.062			182	A	0.062			182	A	0.062
183	Q	0.062			183	Q	0.062			183	Q	0.062
184	Y	0.062			184	Y	0.062			184	Y	0.062
185	R	0.062			185	R	0.062			185	R	0.062
186	E	0.062			186	E	0.062			186	E	0.062
187	E	0.062			187	E	0.062			187	E	0.062
188	V	0.062			188	V	0.062			188	V	0.062
189	E	0.062			189	E	0.062			189	E	0.062
190	R	0.062			190	R	0.062			190	R	0.062
191	D	0.062			191	D	0.062			191	D	0.062
192	A	0.062			192	A	0.062			192	A	0.062
193	E	0.062			193	E	0.062			193	E	0.062
194	L	0.062			194	L	0.062			194	L	0.062
195	I	0.062			195	I	0.062			195	I	0.062
196	R	0.062			196	R	0.062			196	R	0.062
197	Q	0.32			197	Q	0.062			197	Q	0.32
198	I	0.32			198	I	0.062			198	I	0.32
199	L	0.32			199	L	0.062			199	L	0.32
200	E	0.32			200	E	0.062			200	E	0.32
201	R	0.32			201	R	0.062			201	R	0.32
202	Q	0.32			202	Q	0.006			202	Q	0.32
203	H	0.32			203	H	0.006			203	H	0.32
204	I	0.847			204	I	0.006			204	I	0.847
205	R	0.847			205	R	0.006			205	R	0.847
206	D	0.847			206	D	0.006			206	D	0.847
207	L	0.847			207	P	0.006			207	L	0.847
208	E	0.847			208	E	0.006			208	E	0.847
209	F	0.847			209	F	0.006			209	F	0.847
210	R	0.847			210	R	0.006			210	R	0.847
211	K	0.847			211	K	0.289			211	K	0.847
212	E	0.847			212	E	0.289			212	E	0.847
213	M	0.847			213	M	0.289			213	M	0.847
214	V	0.847			214	V	0.289			214	V	0.847
215	E	0.847			215	E	0.289			215	E	0.847
216	N	0.847			216	N	0.289			216	N	0.847
217	Q	0.847			217	Q	0.289			217	Q	0.847
218	V	0.847			218	V	0.289			218	V	0.847
219	N	0.847			219	N	0.293			219	N	0.847
220	R	0.847			220	R	0.293			220	R	0.847
221	Q	0.847			221	Q	0.293			221	Q	0.847
222	E	0.847			222	E	0.293			222	E	0.847
223	R	0.847			223	R	0.293			223	R	0.847
224	E	0.847			224	E	0.293			224	E	0.847
225	I	0.847			225	I	0.293			225	I	0.847
226	Q	0.981			226	Q	0.981			226	Q	0.847
227	L	0.981			227	L	0.981			227	L	0.847
228	E	0.981			228	E	0.981			228	E	0.847
229	A	0.981			229	A	0.981			229	A	0.847
230	E	0.981			230	E	0.981			230	E	0.847
231	Y	0.981			231	Y	0.981			231	Y	0.847
232	A	0.981			232	A	0.981			232	A	0.024
233	M	0.981			233	M	0.981			233	M	0.024
234	R	0.981			234	R	0.981			234	R	0.024
235	A	0.981			235	A	0.981			235	A	0.024
236	L	0.981			236	L	0.981			236	P	0.024
237	E	0.981			237	E	0.981			237	E	0.024
238	L	0.981			238	L	0.981			238	L	0.024
239	E	0.981			239	E	0.981			239	E	0.024
240	R	0.981			240	R	0.981			240	R	0.024
241	N	0.981			241	N	0.981			241	N	0.024
242	A	0.981			242	A	0.981			242	A	0.024
243	A	0.981			243	A	0.981			243	A	0.024
244	K	0.981			244	K	0.981			244	K	0.024
245	E	0.981			245	E	0.981			245	E	0.024
246	A	0.981			246	A	0.981			246	A	0.024
247	L	0.981			247	L	0.981			247	L	0.024
248	E	0.981			248	E	0.981			248	E	0.024
249	S	0.981			249	S	0.981			249	S	0.024
250	A	0.981			250	A	0.981			250	A	0.024
251	K	0.981			251	K	0.981			251	K	0.024
252	A	0.981			252	A	0.981			252	A	0.024
253	Q	0.981			253	Q	0.981			253	Q	0.024
254	T	0.127			254	T	0.127			254	T	0.024
255	N	0.127			255	N	0.127			255	N	0.024
256	V	0.127			256	V	0.127			256	V	0.006
257	N	0.127			257	N	0.127			257	N	0.006
258	V	0.127			258	V	0.127			258	V	0.006
259	K	0.127			259	K	0.127			259	K	0.006
260	V	0.127			260	V	0.127			260	V	0.006
261	E	0.075			261	E	0.075			261	E	0.006
262	S	0.075			262	S	0.075			262	S	0.006
263	A	0.075			263	A	0.075			263	A	0
264	I	0			264	I	0			264	I	0
265	G	0			265	G	0			265	G	0
266	T	0			266	T	0			266	T	0
267	T	0			267	T	0			267	T	0
268	V	0			268	V	0			268	V	0
269	S	0			269	S	0			269	S	0
270	K	0			270	K	0			270	K	0
271	G	0			271	G	0			271	G	0
272	A	0			272	A	0			272	A	0
273	I	0			273	I	0			273	I	0
274	Q	0			274	Q	0			274	Q	0
275	T	0			275	T	0			275	T	0
276	S	0			276	S	0			276	S	0
277	A	0			277	A	0			277	A	0
278	D	0			278	D	0			278	D	0
279	K	0			279	K	0			279	K	0
280	S	0			280	S	0			280	S	0
281	S	0			281	S	0			281	S	0
282	T	0			282	T	0			282	T	0
283	T	0			283	T	0			283	T	0
284	K	0			284	K	0			284	K	0
285	T	0			285	T	0			285	T	0
286	G	0			286	G	0			286	G	0
287	P	0			287	P	0			287	P	0
288	T	0			288	T	0			288	T	0
289	T	0			289	T	0			289	T	0
290	V	0			290	V	0			290	V	0
291	T	0			291	T	0			291	T	0
292	Q	0			292	Q	0			292	Q	0
293	I	0			293	I	0			293	I	0
294	K	0			294	K	0			294	K	0
295	H	0			295	H	0			295	H	0
296	T	0			296	T	0			296	T	0
297	E	0			297	E	0			297	E	0
298	Q	0			298	Q	0			298	Q	0
299	H	0			299	H	0			299	H	0
300	T	0			300	T	0			300	T	0
301	E	0			301	E	0			301	E	0
302	R	0			302	R	0			302	R	0
303	R	0			303	R	0			303	R	0

## Sheet: Fig 3C Filamentation
CAHS3
Experiment #	1	2	3	4	5	6	7	8	9	10	total	(%)
fibrils	8	7	8	12	19	9	18	10	6	8	105	100
granules	0	0	0	0	0	0	0	0	0	0	0	0
dispersed	0	0	0	0	0	0	0	0	0	0	0	0
CAHS3-L207P
Experiment #	1	2	3	4	5	6	7	8	9	10	11	12	13	14	15	16	total	(%)
fibrils	0	0	0	0	0	0	0	0	0	0	2	0	1	0	0	0	3	2.38095
granules	5	1	4	3	5	2	2	4	2	4	5	5	4	5	1	2	54	42.8571
dispersed	7	3	4	3	3	3	3	3	4	8	7	1	1	1	8	10	69	54.7619
CAHS3-L236P
Experiment #	1	2	3	4	5	6	7	8	9	10	11	12	13	14	total	(%)
fibrils	0	0	0	0	0	0	0	0	0	0	0	0	0	0	0	0
granules	3	5	3	1	2	1	1	3	2	2	4	1	3	1	32	31.068
dispersed	4	3	4	6	6	7	3	2	4	4	7	5	7	9	71	68.932
CAHS3-L207P-L236P
Experiment #	1	2	3	4	5	6	7	8	9	10	11	12	13	14	total	(%)
fibrils	0	1	0	0	0	0	0	0	0	0	0	0	0	0	1	0.826446
granules	1	1	2	0	0	0	4	0	0	0	1	2	3	0	14	11.5702
dispersed	5	9	7	7	9	6	9	9	12	7	8	7	2	9	106	87.6033

## Sheet: Fig 4B
GFP (NaCl-)
Time[s]	Voltage[V]	Pressure [kPa]	2.2	L[µm]
2.2	-0.2501	-0.1398	0	5.181
2.3	-0.2504	-0.14	0.1	33.214
2.4	-0.2503	-0.1399	0.2	50.565
2.5	-0.251	-0.1403	0.3	70.045
2.6	-0.2504	-0.14	0.4	81.812
2.7	-0.2503	-0.1399	0.5	91.68
2.8	-0.2508	-0.1402	0.6	101.161
2.9	-0.2502	-0.1398	0.7	106.934
3	-0.2507	-0.1401	0.8	113.301
3.1	-0.2502	-0.1399	0.9	118.815
3.2	-0.2513	-0.1405	1	124.285
3.3	-0.2503	-0.1399	1.1	128.236
3.4	-0.2507	-0.1401	1.2	132.856
3.5	-0.2508	-0.1402	1.3	137.18
GFP (NaCl+)
Time[s]	Voltage[V]	Pressure [kPa]	10.7	L[µm]
10.7	-0.2471	-0.1381	0	12.749
10.8	-0.2476	-0.1384	0.1	28.244
10.9	-0.248	-0.1386	0.2	42.074
11	-0.248	-0.1386	0.3	50.265
11.1	-0.2475	-0.1383	0.4	58.76
11.2	-0.247	-0.1381	0.5	65.454
11.3	-0.2481	-0.1387	0.6	73.06
11.4	-0.2479	-0.1386	0.7	96.809
11.5	-0.2475	-0.1383	0.8	104.63
11.6	-0.2473	-0.1383	0.9	112.575
11.7	-0.2479	-0.1386	1	121.358
11.8	-0.2478	-0.1385	1.1	130.494
11.9	-0.2475	-0.1384	1.2	140.845
12	-0.2478	-0.1385	1.3	152.699
12.1	-0.2474	-0.1383	1.4	162.719
12.2	-0.2475	-0.1384	1.5	173.677
12.3	-0.2479	-0.1386	1.6	186.123
12.4	-0.2471	-0.1381	1.7	198.901
12.5	-0.2472	-0.1382	1.8	211.376
12.6	-0.2481	-0.1387	1.9	225.337
12.7	-0.2481	-0.1387	2	239.906
CAHS3-GFP (NaCl-)
Time[s]	Voltage[V]	Pressure [kPa]	2.3	-0.1483	L[µm]
2.3	-0.2653	-0.1483	0	0	0
2.4	-0.2654	-0.1484	0.1	-0.0001	1.86
2.5	-0.265	-0.1481	0.2	0.0002	1.86
2.6	-0.265	-0.1481	0.3	0.0002	1.86
2.7	-0.2653	-0.1483	0.4	0	1.86
2.8	-0.2656	-0.1485	0.5	-0.0002	1.86
2.9	-0.2652	-0.1482	0.6	0.0001	1.86
3	-0.2435	-0.1361	0.7	0.0122	1.86
3.1	-0.2461	-0.1376	0.8	0.0107	2.54
3.2	-0.246	-0.1375	0.9	0.0108	2.54
3.3	-0.2476	-0.1384	1	0.0099	2.753
3.4	-0.2472	-0.1382	1.1	0.0101	3.142
3.5	-0.2471	-0.1381	1.2	0.0102	3.754
3.6	-0.2482	-0.1387	1.3	0.0096	3.866
3.7	-0.2487	-0.139	1.4	0.0093	4.611
3.8	-0.2485	-0.1389	1.5	0.0094	4.909
3.9	-0.2483	-0.1388	1.6	0.0095	5.093
4	-0.2493	-0.1393	1.7	0.009	5.559
4.1	-0.2496	-0.1395	1.8	0.0088	5.679
4.2	-0.2494	-0.1394	1.9	0.0089	5.701
4.3	-0.25	-0.1397	2	0.0086	6.786
4.4	-0.2497	-0.1396	2.1	0.0087	7.281
4.5	-0.2497	-0.1396	2.2	0.0087	7.778
4.6	-0.2497	-0.1396	2.3	0.0087	8.112
4.7	-0.2497	-0.1396	2.4	0.0087	8.508
4.8	-0.2501	-0.1398	2.5	0.0085	9.023
4.9	-0.25	-0.1398	2.6	0.0085	9.221
5	-0.2499	-0.1397	2.7	0.0086	10.034
5.1	-0.2506	-0.1401	2.8	0.0082	10.374
5.2	-0.2498	-0.1396	2.9	0.0087	10.865
5.3	-0.2493	-0.1394	3	0.0089	11.514
5.4	-0.2507	-0.1401	3.1	0.0082	11.811
5.5	-0.2493	-0.1394	3.2	0.0089	12.246
5.6	-0.2502	-0.1399	3.3	0.0084	13.137
5.7	-0.2505	-0.14	3.4	0.0083	13.591
5.8	-0.2503	-0.1399	3.5	0.0084	14.364
5.9	-0.2495	-0.1395	3.6	0.0088	14.641
6	-0.2496	-0.1395	3.7	0.0088	15.195
6.1	-0.2494	-0.1394	3.8	0.0089	16.008
6.2	-0.2502	-0.1399	3.9	0.0084	16.687
6.3	-0.2495	-0.1395	4	0.0088	17.3
6.4	-0.2505	-0.1401	4.1	0.0082	18.502
6.5	-0.2507	-0.1402	4.2	0.0081	18.798
6.6	-0.2502	-0.1399	4.3	0.0084	19.235
6.7	-0.2501	-0.1398	4.4	0.0085	19.818
6.8	-0.2506	-0.1401	4.5	0.0082	20.264
6.9	-0.2503	-0.1399	4.6	0.0084	20.877
7	-0.2501	-0.1398	4.7	0.0085	21.851
7.1	-0.2501	-0.1398	4.8	0.0085	22.562
7.2	-0.2499	-0.1397	4.9	0.0086	23.032
7.3	-0.2502	-0.1399	5	0.0084	23.349
7.4	-0.2496	-0.1395	5.1	0.0088	24.105
7.5	-0.2493	-0.1394	5.2	0.0089	28.218
7.6	-0.2505	-0.1401	5.3	0.0082	28.372
7.7	-0.251	-0.1403	5.4	0.008	28.831
7.8	-0.2504	-0.14	5.5	0.0083	29.291
7.9	-0.2509	-0.1402	5.6	0.0081	30.025
8	-0.2518	-0.1407	5.7	0.0076	31.053
8.1	-0.2519	-0.1408	5.8	0.0075	31.545
8.2	-0.2514	-0.1406	5.9	0.0077	31.862
8.3	-0.2518	-0.1408	6	0.0075	31.862
8.4	-0.2523	-0.141	6.1	0.0073	32.323
8.5	-0.2519	-0.1408	6.2	0.0075	32.762
8.6	-0.2511	-0.1404	6.3	0.0079	33.104
8.7	-0.2516	-0.1406	6.4	0.0077	33.866
8.8	-0.2525	-0.1412	6.5	0.0071	34.38
8.9	-0.2526	-0.1412	6.6	0.0071	34.992
9	-0.252	-0.1409	6.7	0.0074	35.56
9.1	-0.2521	-0.1409	6.8	0.0074	36.074
9.2	-0.252	-0.1409	6.9	0.0074	36.535
9.3	-0.2518	-0.1408	7	0.0075	36.852
9.4	-0.2515	-0.1406	7.1	0.0077	37.193
9.5	-0.2517	-0.1407	7.2	0.0076	37.595
9.6	-0.2517	-0.1407	7.3	0.0076	38.176
9.7	-0.2521	-0.1409	7.4	0.0074	38.221
9.8	-0.2523	-0.141	7.5	0.0073	38.985
9.9	-0.251	-0.1403	7.6	0.008	39.477
10	-0.2522	-0.141	7.7	0.0073	39.991
10.1	-0.2508	-0.1402	7.8	0.0081	40.323
10.2	-0.2521	-0.1409	7.9	0.0074	40.399
10.3	-0.2517	-0.1407	8	0.0076	40.966
10.4	-0.2509	-0.1402	8.1	0.0081	41.458
10.5	-0.2509	-0.1402	8.2	0.0081	42.039
10.6	-0.252	-0.1409	8.3	0.0074	42.826
10.7	-0.2511	-0.1404	8.4	0.0079	43.318
10.8	-0.2514	-0.1406	8.5	0.0077	43.559
10.9	-0.2515	-0.1406	8.6	0.0077	43.824
11	-0.2509	-0.1403	8.7	0.008	44.408
11.1	-0.2511	-0.1404	8.8	0.0079	44.973
11.2	-0.2517	-0.1407	8.9	0.0076	45.609
11.3	-0.2506	-0.1401	9	0.0082	45.88
11.4	-0.2507	-0.1402	9.1	0.0081	46.44
11.5	-0.2505	-0.14	9.2	0.0083	47.099
11.6	-0.2507	-0.1401	9.3	0.0082	47.394
11.7	-0.2508	-0.1402	9.4	0.0081	47.441
11.8	-0.2501	-0.1398	9.5	0.0085	48.077
11.9	-0.2501	-0.1398	9.6	0.0085	48.077
12	-0.2498	-0.1396	9.7	0.0087	48.541
12.1	-0.2492	-0.1393	9.8	0.009	49.373
12.2	-0.25	-0.1397	9.9	0.0086	49.519
12.3	-0.2506	-0.1401	10	0.0082	51.772
12.4	-0.2504	-0.14	10.1	0.0083	52.481
12.5	-0.2503	-0.1399	10.2	0.0084	52.603
12.6	-0.2495	-0.1395	10.3	0.0088	53.558
12.7	-0.2499	-0.1397	10.4	0.0086	54.29
12.8	-0.2495	-0.1395	10.5	0.0088	54.34
12.9	-0.2492	-0.1393	10.6	0.009	54.584
13	-0.2501	-0.1398	10.7	0.0085	55.318
13.1	-0.2495	-0.1395	10.8	0.0088	55.807
13.2	-0.2493	-0.1394	10.9	0.0089	56.052
13.3	-0.2494	-0.1394	11	0.0089	56.811
13.4	-0.2489	-0.1391	11.1	0.0092	56.983
13.5	-0.2494	-0.1394	11.2	0.0089	57.918
13.6	-0.2478	-0.1385	11.3	0.0098	58.478
13.7	-0.2485	-0.1389	11.4	0.0094	58.941
13.8	-0.2486	-0.1389	11.5	0.0094	58.941
13.9	-0.247	-0.1381	11.6	0.0102	59.212
14	-0.2489	-0.1391	11.7	0.0092	59.651
14.1	-0.2485	-0.1389	11.8	0.0094	60.189
14.2	-0.2481	-0.1387	11.9	0.0096	60.872
14.3	-0.2481	-0.1387	12	0.0096	61.263
14.4	-0.2474	-0.1383	12.1	0.01	61.802
14.5	-0.2481	-0.1387	12.2	0.0096	62.266
14.6	-0.247	-0.1381	12.3	0.0102	62.266
14.7	-0.2471	-0.1381	12.4	0.0102	62.804
14.8	-0.2474	-0.1383	12.5	0.01	62.976
14.9	-0.2475	-0.1383	12.6	0.01	63.834
15	-0.2474	-0.1383	12.7	0.01	64.2
15.1	-0.2469	-0.138	12.8	0.0103	64.202
15.2	-0.2465	-0.1378	12.9	0.0105	64.642
15.3	-0.2461	-0.1376	13	0.0107	65.153
15.4	-0.2463	-0.1377	13.1	0.0106	65.814
15.5	-0.2458	-0.1374	13.2	0.0109	65.74
15.6	-0.2466	-0.1378	13.3	0.0105	66.548
15.7	-0.2462	-0.1376	13.4	0.0107	67.331
15.8	-0.2454	-0.1372	13.5	0.0111	67.649
15.9	-0.2455	-0.1372	13.6	0.0111	68.09
16	-0.246	-0.1375	13.7	0.0108	69.313
16.1	-0.2463	-0.1377	13.8	0.0106	70.147
16.2	-0.2455	-0.1372	13.9	0.0111	70.145
16.3	-0.2463	-0.1377	14	0.0106	70.904
16.4	-0.2456	-0.1373	14.1	0.011	71.148
16.5	-0.2463	-0.1377	14.2	0.0106	71.148
16.6	-0.246	-0.1375	14.3	0.0108	72.42
16.7	-0.2462	-0.1376	14.4	0.0107	73.231
16.8	-0.2451	-0.137	14.5	0.0113	73.594
16.9	-0.2445	-0.1367	14.6	0.0116	73.647
17	-0.2457	-0.1373	14.7	0.011	74.114
17.1	-0.2451	-0.137	14.8	0.0113	74.53
17.2	-0.2453	-0.1371	14.9	0.0112	75.028
17.3	-0.2452	-0.1371	15	0.0112	75.315
17.4	-0.245	-0.1369	15.1	0.0114	75.807
17.5	-0.245	-0.137	15.2	0.0113	76.829
17.6	-0.2457	-0.1373	15.3	0.011	76.852
17.7	-0.2445	-0.1367	15.4	0.0116	77.194
17.8	-0.2456	-0.1373	15.5	0.011	77.633
CAHS3-GFP (NaCl+)
Voltage[V]	Pressure [kPa]	-1.212	L[µm]
-2.1681	-1.212	0	0
-2.0314	-1.1355	0.0765	1.073
-1.9415	-1.0853	0.1267	2.585
-1.7757	-0.9926	0.2194	3.822
-1.6458	-0.92	0.292	3.958
-1.4415	-0.8058	0.4062	5.484
-1.2866	-0.7192	0.4928	6.253
-1.1566	-0.6465	0.5655	7.042
-1.0563	-0.5905	0.6215	8.567
-0.8912	-0.4982	0.7138	9.489
-0.6505	-0.3636	0.8484	10.946
-0.4894	-0.2736	0.9384	11.401
-0.2813	-0.1572	1.0548	12.079
-0.1222	-0.0683	1.1437	13.214
0.0742	0.0415	1.2535	14.117
0.3859	0.2157	1.4277	15.107
0.5742	0.321	1.533	15.715
0.823	0.46	1.672	17.015
1.0878	0.6081	1.8201	17.922
1.3299	0.7434	1.9554	18.908
1.4517	0.8115	2.0235	19.511
1.602	0.8955	2.1075	20.065
1.7672	0.9879	2.1999	20.734
1.9197	1.0731	2.2851	21.968

[truncated: 14 more sheets: Fig 4C, Fig 4D, Fig 4E, Fig. 4F, Fig. 4G, S2 Fig, S3 Fig, S9B Fig, S14B Fig, S17 Fig-Coils, S17 Fig Filamentation, S20 Fig, S24B Fig, S25A Fig]
